# Supplementary material for: Mental health challenges among adolescents and young adults with perinatally acquired HIV: Key findings from the I’mPossible program in India
Source: PLOS Ment Health. 2025 Aug 1;2(8):e0000396. doi: 10.1371/journal.pmen.0000396 (PMC12798371; doi:10.1371/journal.pmen.0000396)
Supplement: S1 Data — (XLSX) [file pmen.0000396.s001.xlsx]

## Sheet: Data
SL No	Study Participant Code?	Age	A2. Date of Birth	A3. What is your sex?	Gender	Name_town	A5. Place of Residence	Res_location	A6. Are you living in a care centre home*? (Peers who are not in institution are with the family members)	Care_center	A7. Father status	Father_status	A8. If father is deceased, how many years has he been deceased?	Father_death_yrs	A9. Mother status	Mother_status	A10. If Mother is deceased, how many years has she been deceased?	Mother_death_yrs	A11. Who all are there in your household?	House_mother	House_father	House_sibling	House_spouse	House_MIL	House_FIL	House_GP	House_Uncle	House_Aunty	House_Friends	A11.1 Who are all in your household category?	Household_cat	A12. Is your father currently employed?	Father_employ	A12a. If response to 12 is a and b (Specify Sector and role) father_employ_role	A13. Is your mother currently employed?	Mother_employ	A13a. If response to 13 is a and b (Specify Sector and role) mother_employ_role	A14. Father’s educational status	Father_educ	Father_ninth	A15. Mother's educational status	Mother_educ	Mother_ninth	B1. Are you infected with HIV?	HIV_infect	B2. What is the most recent ART regimen that you are taking?	Regimen_HIV	Regime_HIV_other	Date_first_ART_NEW
1	IM2022PE0001	19	2004-02-09	Male	0	Bidar	Urban	0	No	0	Deceased	0	12 years	12	Alive	1	N/A	999	a. Mother	1	0	0	0	0	0	0	0	0	0	One parent	0	d. Not applicable	999		c. Not currently employed	2		I don't know	997		I don't know	997		Yes	1	a. TLE	0		2010-06-01
2	IM2022PE0002	20	2002-06-02	Female	1	Bengaluru	Urban	0	No	0	Deceased	0	Participant doesn't know	997	Deceased	0	Participant doesn't know	997	c. Sibling	0	0	1	0	0	0	0	0	0	0	Non-parents 1st degree relative	3	d. Not applicable	999		d. Not applicable	999		I don't know	997		I don't know	997		Yes	1	a. TLE	0		2017-07-17
3	IM2022PE0003	21	2002-06-15	Male	0	Manathahalli	Urban	0	No	0	Deceased	0	15 years	15	Deceased	0	12 years	12	c. Sibling	0	0	1	0	0	0	0	0	0	0	Non-parents 1st degree relative	3	d. Not applicable	999		d. Not applicable	999		I don't know	997		I don't know	997		Yes	1	a. TLE	0		2014-06-01
4	IM2022PE0004	25	1998-06-01	Male	0	Bengaluru	Urban	0	No	0	Deceased	0	20 years	20	Alive	1	N/A	999	a. Mother, c. Sibling	1	0	1	0	0	0	0	0	0	0	One parent	0	d. Not applicable	999		a. Yes, by an employer, specify sector/role:	0		c. Completed 10th standard	2		b. Below 9th standard (please specify)	1	8th standard	Yes	1	a. TLE	0		2007-04-08
5	IM2022PE0005	20	2002-12-02	Male	0	Kathanur	Urban	0	No	0	Deceased	0	17 years	17	Deceased	0	19 years	19	N/A	0	0	0	0	0	0	0	0	0	0			d. Not applicable	999		d. Not applicable	999		b. Below 9th standard , (please specify)	1		c. Completed 10th standard	2		Yes	1	a. TLE	0		2013-11-22
6	IM2022PE0006	20	2003-02-01	Male	0	Hubali	Urban	0	No	0	Deceased	0	Participant doesn't know	997	Deceased	0	Participant doesn't know	997	c. Sibling	0	0	1	0	0	0	0	0	0	0	Non-parents 1st degree relative	3	d. Not applicable	999		d. Not applicable	999		I don't know	997		I don't know	997		Yes	1	a. TLE	0		2016-04-30
7	IM2022PE0007	23	2000-02-01	Male	0	Bengaluru	Urban	0	No	0	Deceased	0	16 years	16	Deceased	0	16 years	16	c. Sibling, d. Spouse	0	0	1	1	0	0	0	0	0	0	Non-parents 1st degree relative	3	d. Not applicable	999		d. Not applicable	999		I don't know	997		I don't know	997		Yes	1	a. TLE	0
8	IM2022PE0008	19	2002-08-02	Female	1	Whitefield	Rural	1	No	0	Alive	1	N/A	999	Deceased	0	Participant doesn't know	997	b. Father	0	1	0	0	0	0	0	0	0	0	One parent	0	c. Not currently employed	2		d. Not applicable	999		b. Below 9th standard , (please specify)	1	5th Std	I don't know	997		Yes	1	a. TLE	0		2009-08-19
9	IM2022PE0009	21	1999-10-19	Female	1	Bidhar	Urban	0	No	0	Deceased	0	10 years	10	Deceased	0	8 years	8	c. Sibling, uncle	0	0	1	0	0	0	0	1	0	0	2nd and 3rd degree relatives	4	d. Not applicable	999		d. Not applicable	999		I don't know	997		I don't know	997		Yes	1	a. TLE	0		2010-06-01
10	IM2022PE0010	21	2003-10-06	Female	1	Gulbarga	Urban	0	No	0	Deceased	0	13 years	13	Alive	1	N/A	999	a. Mother, c. Sibling	1	0	1	0	0	0	0	0	0	0	One parent	0	d. Not applicable	999		a. Yes, by an employer, specify sector/role:	0		I don't know	997		I don't know	997		Yes	1	a. TLE	0		2011-03-02
11	IM2022PE0011	22	2001-09-04	Male	0	Mandya	Rural	1	No	0	Deceased	0	22 years	22	Alive	1	N/A	999	a. Mother	1	0	0	0	0	0	0	0	0	0	One parent	0	d. Not applicable	999		a. Yes, by an employer, specify sector/role:	0		I don't know	997		b. Below 9th standard (please specify)	1	5th Std	Yes	1	a. TLE	0		2015-06-27
12	IM2022PE0012	23	2000-07-08	Female	1	gulbarga	Rural	1	No	0	Deceased	0	9 years	9	Alive	1	N/A	999	a. Mother	1	0	0	0	0	0	0	0	0	0	One parent	0	d. Not applicable	999		c. Not currently employed	2		b. Below 9th standard , (please specify)	1		b. Below 9th standard (please specify)	1		Yes	1	a. TLE	0		2010-06-20
13	IM2022PE0013	20	2003-03-06	Female	1	Whitefield	Urban	0	No	0	Deceased	0	17 years	17	Alive	1	N/A	999	a. Mother, c. Sibling	1	0	1	0	0	0	0	0	0	0	One parent	0	d. Not applicable	999		c. Not currently employed	2		I don't know	997		c. Completed 10th standard	2		Yes	1	a. TLE	0		2010-05-08
14	IM2022PE0014	21	2000-10-10	Male	0	Bengaluru	Urban	0	No	0	Deceased	0	20 years	20	Alive	1	N/A	999	a. Mother, c. Sibling	1	0	1	0	0	0	0	0	0	0	One parent	0	d. Not applicable	999		c. Not currently employed	2		I don't know	997		I don't know	997		Yes	1	TLD	5	TLD	2015-06-22
15	IM2022PE0015	18	2004-06-06	Male	0	Bengaluru	Urban	0	No	0	Deceased	0	15 years	15	Alive	1	N/A	999	a. Mother	1	0	0	0	0	0	0	0	0	0	One parent	0	d. Not applicable	999		b. Yes, self-employed; specify sector/role:	1		I don't know	997		I don't know	997		Yes	1	TLD	5	TLD	2017-06-01
16	IM2022PE0016	21	2001-03-03	Male	0	Kallegal	Urban	0	No	0	Deceased	0	18 years	18	Alive	1	N/A	999	a. Mother, c. Sibling	1	0	1	0	0	0	0	0	0	0	One parent	0	d. Not applicable	999		a. Yes, by an employer, specify sector/role:	0		I don't know	997		b. Below 9th standard (please specify)	1	3rd Std	Yes	1	a. TLE	0		2003-04-06
17	IM2022PE0017	20	2002-08-04	Male	0	Bengaluru	Urban	0	No	0	Alive	1	N/A	999	Alive	1	N/A	999	a. Mother, b. Father, c. Sibling	1	1	1	0	0	0	0	0	0	0	Both parents	1	b. Yes, self-employed; specify sector/role:	1		b. Yes, self-employed; specify sector/role:	1		I don't know	997		I don't know	997		Yes	1	AVC+Epivir	5	AVC+Epivir	2011-06-01
18	IM2022PE0018	18	2004-11-17	Male	0	Whitefield	Urban	0	No	0	Deceased	0	17 years	17	Alive	1	N/A	999	a. Mother, c. Sibling	1	0	1	0	0	0	0	0	0	0	One parent	0	d. Not applicable	999		c. Not currently employed	2		I don't know	997		c. Completed 10th standard	2		Yes	1	b. ZLN	1		2009-08-05
19	IM2022PE0019	23	2000-07-21	Male	0	Bengaluru	Urban	0	No	0	Deceased	0	21 years	21	Deceased	0	21 years	21	Friends	0	0	0	0	0	0	0	0	0	1	Non-relative	5	d. Not applicable	999		d. Not applicable	999		I don't know	997		I don't know	997		Yes	1	ABC & DTG	5	ABC & DTG	2018-06-01
20	IM2022PE0020	21	2002-11-06	Male	0	Hennur	Urban	0	No	0	Deceased	0	10 years	10	Alive	1	N/A	999	a. Mother, c. Sibling	1	0	1	0	0	0	0	0	0	0	One parent	0	d. Not applicable	999		b. Yes, self-employed; specify sector/role:	1		I don't know	997		b. Below 9th standard (please specify)	1	7th Std	Yes	1	a. TLE	0		2007-01-18
21	IM2022PE0021	18	2005-06-01	Male	0	Gujanatti	Rural	1	No	0	Deceased	0	Participant doesn't know	997	Deceased	0	Participant doesn't know	997	c. Sibling, g. Grandparents	0	0	1	0	0	0	1	0	0	0	Grandparents	2	d. Not applicable	999		d. Not applicable	999		I don't know	997		I don't know	997		Yes	1	TLD	5	TLD	2010-10-07
22	IM2022PE0022	24	1999-06-01	Female	1	Bengaluru	Urban	0	No	0	Deceased	0	Participant doesn't know	997	Deceased	0	Participant doesn't know	997	d. Spouse	0	0	0	1	0	0	0	0	0	0	Non-parents 1st degree relative	3	d. Not applicable	999		d. Not applicable	999		I don't know	997		I don't know	997		Yes	1	a. TLE	0		2008-03-29
23	IM2022PE0023	19	2004-02-08	Male	0	gulbarga	Urban	0	No	0	Deceased	0	5 years	5	Alive	1	N/A	999	a. Mother, c. Sibling, wife	1	0	1	1	0	0	0	0	0	0	One parent	0	d. Not applicable	999		b. Yes, self-employed; specify sector/role:	1		a. No education	0		b. Below 9th standard (please specify)	1		Yes	1	TLD	5	TLD	2022-10-28
24	IM2022PE0024	19	2004-08-13	Male	0	Bengaluru	Urban	0	No	0	Deceased	0	17 years	17	Alive	1	N/A	999	a. Mother, c. Sibling	1	0	1	0	0	0	0	0	0	0	One parent	0	d. Not applicable	999		b. Yes, self-employed; specify sector/role:	1		I don't know	997		b. Below 9th standard (please specify)	1		Yes	1	TLD	5	TLD	2011-06-01
25	IM2022PE0025	22	2001-01-07	Male	0	Bengaluru	Rural	1	No	0	Deceased	0	Participant doesn't know	997	Deceased	0	Participant doesn't know	997	c. Sibling	0	0	1	0	0	0	0	0	0	0	Non-parents 1st degree relative	3	d. Not applicable	999		d. Not applicable	999		I don't know	997		I don't know	997		Yes	1	TLD	5	TLD	2006-07-26
26	IM2022PE0026	23	2000-07-08	Male	0	Bidar	Urban	0	No	0	Deceased	0	17 years	17	Alive	1	N/A	999	a. Mother, c. Sibling	1	0	1	0	0	0	0	0	0	0	One parent	0	d. Not applicable	999					I don't know	997		b. Below 9th standard (please specify)	1		Yes	1	TLD	5	TLD	2010-06-20
27	IM2022PE0027	21	2002-01-03	Male	0	Shivamogo	Rural	1	No	0	Alive	1	N/A	999	Alive	1	N/A	999	a. Mother, b. Father, c. Sibling	1	1	1	0	0	0	0	0	0	0	Both parents	1	b. Yes, self-employed; specify sector/role:	1		a. Yes, by an employer, specify sector/role:	0		b. Below 9th standard , (please specify)	1		b. Below 9th standard (please specify)	1		Yes	1	TLD	5	TLD	2009-02-20
28	IM2022PE0028	24	1999-07-22	Male	0	Gadag	Urban	0	No	0	Deceased	0	23 years	23	Alive	1	N/A	999	a. Mother	1	0	0	0	0	0	0	0	0	0	One parent	0	d. Not applicable	999		a. Yes, by an employer, specify sector/role:	0		I don't know	997		I don't know	997		No (If no, then skip this section)	0
29	IM2022PE0029	25	1998-06-29	Female	1	Bengaluru	Urban	0	No	0	Deceased	0	11 years	11	Deceased	0	11 years	11	Uncle	0	0	0	0	0	0	0	1	0	0	2nd and 3rd degree relatives	4	d. Not applicable	999		d. Not applicable	999		I don't know	997		I don't know	997		Yes	1	TLD	5	TLD	2011-11-11
30	IM2022PE0030	20	2001-10-02	Female	1	Bidhar	Rural	1	Yes	1	Deceased	0	19 years	19	Alive	1	N/A	999	a. Mother	1	0	0	0	0	0	0	0	0	0	One parent	0	d. Not applicable	999		b. Yes, self-employed; specify sector/role:	1		I don't know	997		d. Completed 12th standard	3		Yes	1	I don't know	5	I don't know	2015-06-01
31	IM2022PE0031	19	2004-05-30	Male	0	Gadag	Urban	0	No	0	Deceased	0	12 years	12	Deceased	0	8 years	8	Uncle and Aunty	0	0	0	0	0	0	0	1	1	0	2nd and 3rd degree relatives	4	d. Not applicable	999		d. Not applicable	999		I don't know	997		b. Below 9th standard (please specify)	1		Yes	1	TLD	5	TLD	2014-07-28
32	IM2022PE0033	22	2001-10-20	Male	0	Magadi Road, Bangalore	Urban	0	Yes	1	Deceased	0	18 years	18	Deceased	0	18 years	18	c. Sibling	0	0	1	0	0	0	0	0	0	0	Non-parents 1st degree relative	3	d. Not applicable	999		d. Not applicable	999		I don't know	997		I don't know	997		Yes	1	TLD	5	TLD	2010-07-12
33	IM2022PE0034	21	2002-01-18	Male	0	Hubli	Urban	0	Yes	1	Alive	1	N/A	999	Alive	1	N/A	999	a. Mother, b. Father, c. Sibling	1	1	1	0	0	0	0	0	0	0	Both parents	1	b. Yes, self-employed; specify sector/role:	1		c. Not currently employed	2		I don't know	997		I don't know	997		Yes	1	TLD	5	TLD	2014-05-16
34	IM2022PE0035	19	2003-12-17	Female	1	Mandya	Rural	1	No	0	Deceased	0	13 years	13	Alive	1	N/A	999	a. Mother, g. Grandparents	1	0	0	0	0	0	1	0	0	0	One parent	0	d. Not applicable	999		c. Not currently employed	2		d. Completed 12th standard	3		a. No education	0		Yes	1	TLD	5	TLD	2012-10-18
35	IM2022PE0036	21	2001-12-19	Female	1	Bengaluru	Urban	0	No	0	Alive	1	N/A	999	Deceased	0	14 years	14	b. Father, c. Sibling	0	1	1	0	0	0	0	0	0	0	One parent	0	a. Yes, by an employer, specify sector/role:	0		d. Not applicable	999		d. Completed 12th standard	3		d. Completed 12th standard	3		Yes	1	a. TLE	0		2015-06-25
36	IM2022PE0037	23	1999-05-28	Female	1	Banasavadi	Urban	0	No	0	Deceased	0	3 years	3	Deceased	0	10 years	10	c. Sibling, Uncle	0	0	1	0	0	0	0	1	0	0	2nd and 3rd degree relatives	4	d. Not applicable	999		d. Not applicable	999		I don't know	997		c. Completed 10th standard	2		Yes	1	a. TLE	0		2020-06-01
37	IM2022PE0039	22	2001-03-25	Female	1	Sajapura	Urban	0	No	0	Deceased	0	15 years	15	Deceased	0	14 years	14	c. Sibling, g. Grandparents	0	0	1	0	0	0	1	0	0	0	Grandparents	2	d. Not applicable	999		d. Not applicable	999		I don't know	997		I don't know	997		Yes	1	a. TLE	0		2009-06-05
38	IM2022PE0040	24	1998-10-22	Male	0	Belgaum	Rural	1	No	0	Deceased	0	20 years	20	Deceased	0	20 years	20	c. Sibling, g. Grandparents	0	0	1	0	0	0	1	0	0	0	Grandparents	2	d. Not applicable	999		d. Not applicable	999		I don't know	997		I don't know	997		Yes	1	AR and DTG	5	AR and DTG	2007-06-01
39	IM2022PE0041	19	2003-10-16	Male	0	Gokak	Rural	1	No	0	Deceased	0	16 years	16	Deceased	0	16 years	16	c. Sibling, g. Grandparents	0	0	1	0	0	0	1	0	0	0	Grandparents	2	d. Not applicable	999		d. Not applicable	999		c. Completed 10th standard	2		e. College degree, specify:	4		Yes	1	TLD	5	TLD	2010-07-24
40	IM2022PE0042	20	2003-06-08	Male	0	Bijapur	Urban	0	No	0	Deceased	0	10 years	10	Alive	1	N/A	999	a. Mother	1	0	0	0	0	0	0	0	0	0	One parent	0	d. Not applicable	999		b. Yes, self-employed; specify sector/role:	1		b. Below 9th standard , (please specify)	1		b. Below 9th standard (please specify)	1	7th Std	Yes	1	TLD	5	TLD	2014-06-03
41	IM2022PE0043	20	2002-08-25	Male	0	kothanur	Rural	1	No	0	Alive	1	N/A	999	Deceased	0	Participant doesn't know	997	a. Mother, b. Father, c. Sibling	1	1	1	0	0	0	0	0	0	0	Both parents	1	a. Yes, by an employer, specify sector/role:	0		a. Yes, by an employer, specify sector/role:	0		e. College degree, specify:	4		b. Below 9th standard (please specify)	1		Yes	1	a. TLE	0		2010-09-07
42	IM2022PE0044	23	1999-05-27	Male	0	Bengaluru	Urban	0	No	0	Deceased	0	20 years	20	Alive	1	N/A	999	a. Mother, c. Sibling	1	0	1	0	0	0	0	0	0	0	One parent	0	d. Not applicable	999		b. Yes, self-employed; specify sector/role:	1		b. Below 9th standard , (please specify)	1		b. Below 9th standard (please specify)	1		Yes	1	TLD	5	TLD	2004-04-13
43	IM2022PE0045	24	1999-06-20	Male	0	Bidar	Rural	1	No	0	Deceased	0	20 years	20	Deceased	0	20 years	20	Uncle	0	0	0	0	0	0	0	1	0	0	2nd and 3rd degree relatives	4	d. Not applicable	999		d. Not applicable	999		d. Completed 12th standard	3		a. No education	0		Yes	1	TLD	5	TLD	2011-12-30
44	IM2022PE0046	21	2002-03-14	Male	0	Hubli	Urban	0	Yes	1	Deceased	0	19 years	19	Deceased	0	19 years	19	g. Grandparents	0	0	0	0	0	0	1	0	0	0	Grandparents	2	d. Not applicable	999		d. Not applicable	999		I don't know	997		I don't know	997		Yes	1	TLD	5	TLD	2011-06-01
45	IM2022PE0047	23	1999-03-30	Male	0	Manalakunte	Rural	1	No	0	Deceased	0	22 years	22	Deceased	0	22 years	22	uncle and aunt	0	0	0	0	0	0	0	1	1	0	2nd and 3rd degree relatives	4	d. Not applicable	999		d. Not applicable	999		I don't know	997		I don't know	997		Yes	1	a. TLE	0		2016-06-01
46	IM2022PE0048	20	2002-05-09	Male	0	Bengaluru	Urban	0	No	0	Alive	1	N/A	999	Alive	1	N/A	999	a. Mother	1	0	0	0	0	0	0	0	0	0	One parent	0	b. Yes, self-employed; specify sector/role:	1		a. Yes, by an employer, specify sector/role:	0		I don't know	997		b. Below 9th standard (please specify)	1		Yes	1	TLD	5	TLD	2012-06-01
47	IM2022PE0049	20	2002-01-20	Male	0	Bengaluru	Urban	0	No	0	Deceased	0	2 years	2	Alive	1	N/A	999	a. Mother	1	0	0	0	0	0	0	0	0	0	One parent	0	d. Not applicable	999		a. Yes, by an employer, specify sector/role:	0		b. Below 9th standard , (please specify)	1	7th Std	d. Completed 12th standard	3		Yes	1	TLD	5	TLD	2019-12-01
48	IM2022PE0050	23	2000-01-14	Male	0	Bidar	Urban	0	No	0	Deceased	0	5 years	5	Alive	1	N/A	999	a. Mother, c. Sibling	1	0	1	0	0	0	0	0	0	0	One parent	0	d. Not applicable	999		c. Not currently employed	2		a. No education	0		b. Below 9th standard (please specify)	1		Yes	1	AL+AE	5	AL+AE	2013-06-01
49	IM2022PE0051	19	2004-03-16	Female	1	Bengaluru	Urban	0	No	0	Deceased	0	16 years	16	Deceased	0	15 years	15	e. Mother-in-law, g. Grandparents	0	0	0	0	1	0	1	0	0	0	Grandparents	2	d. Not applicable	999		d. Not applicable	999		c. Completed 10th standard	2		c. Completed 10th standard	2		Yes	1	TLD	5	TLD	2008-06-01
50	IM2022PE0052	21	2002-05-01	Male	0	Bengaluru	Urban	0	No	0	Deceased	0	10 years	10	Deceased	0	10 years	10	c. Sibling	0	0	1	0	0	0	0	0	0	0	Non-parents 1st degree relative	3	d. Not applicable	999		d. Not applicable	999		I don't know	997		I don't know	997		Yes	1	TLD	5	TLD	2007-06-01
51	IM2022PE0053	18	2004-11-10	Female	1	Bengaluru	Urban	0	No	0	Alive	1	N/A	999	Alive	1	N/A	999	a. Mother, b. Father, c. Sibling	1	1	1	0	0	0	0	0	0	0	Both parents	1	a. Yes, by an employer, specify sector/role:	0		a. Yes, by an employer, specify sector/role:	0		a. No education	0		c. Completed 10th standard	2		Yes	1	TLD	5	TLD	2019-06-01
52	IM2022PE0054	22	2000-12-04	Female	1	Bengaluru	Urban	0	No	0	Deceased	0	12 years	12	Deceased	0	12 years	12	c. Sibling, uncle aunty	0	0	1	0	0	0	0	1	1	0	2nd and 3rd degree relatives	4	d. Not applicable	999		d. Not applicable	999		e. College degree, specify:	4		d. Completed 12th standard	3		Yes	1	c. TL+DTG	2		2013-11-07
53	IM2022PE0055	25	1999-06-18	Female	1	Bengaluru	Urban	0	No	0	Deceased	0	24 years	24	Deceased	0	24 years	24	e. Mother-in-law	0	0	0	0	1	0	0	0	0	0	2nd and 3rd degree relatives	4	d. Not applicable	999		d. Not applicable	999		I don't know	997		I don't know	997		Yes	1	TLD	5	TLD	2013-02-20
54	IM2022PE0057	22	2001-07-07	Male	0	Lagere	Urban	0	No	0	Deceased	0	16 years	16	Alive	1	N/A	999	a. Mother	1	0	0	0	0	0	0	0	0	0	One parent	0	d. Not applicable	999		a. Yes, by an employer, specify sector/role:	0	Cooking at school	I don't know	997		c. Completed 10th standard	2		No (If no, then skip this section)	0
55	IM2022PE0058	20	2002-01-26	Female	1	Humnabad	Urban	0	No	0	Deceased	0	16 years	16	Alive	1	N/A	999	a. Mother, c. Sibling, d. Spouse	1	0	1	1	0	0	0	0	0	0	One parent	0	d. Not applicable	999		c. Not currently employed	2		I don't know	997		b. Below 9th standard (please specify)	1		Yes	1	TLD	5	TLD	2009-06-01
56	IM2022PE0059	20	2003-02-16	Male	0	Raichur	Urban	0	No	0	Deceased	0	15 years	15	Alive	1	N/A	999	a. Mother, c. Sibling, e. Mother-in-law, f. Father-in-law	1	1	0	0	1	1	0	0	0	0	One parent	0	d. Not applicable	999		a. Yes, by an employer, specify sector/role:	0		a. No education	0		a. No education	0		Yes	1	TLD	5	TLD	2008-08-28
57	IM2022PE0060	21	2001-10-25	Male	0	Kormangala	Urban	0	No	0	Deceased	0	20 years	20	Deceased	0	18 years	18	Friends	0	0	0	0	0	0	0	0	0	1	Non-relative	5	d. Not applicable	999		d. Not applicable	999		I don't know	997		I don't know	997		Yes	1	TLD	5	TLD	2013-02-22
58	IM2022PE0061	21	2002-07-08	Male	0	Hebbal- Bangalore	Urban	0	No	0	Deceased	0	13 years	13	Deceased	0	13 years	13	c. Sibling, Uncle & Aunty	0	0	1	0	0	0	0	1	1	0	2nd and 3rd degree relatives	4	d. Not applicable	999		d. Not applicable	999		c. Completed 10th standard	2		c. Completed 10th standard	2		Yes	1	TLD	5	TLD	2013-11-13
59	IM2022PE0062	20	2003-02-10	Male	0	Humnabad-Biidar	Urban	0	No	0	Deceased	0	19 years	19	Alive	1	N/A	999	a. Mother, c. Sibling	1	0	1	0	0	0	0	0	0	0	One parent	0	d. Not applicable	999		c. Not currently employed	2		I don't know	997		b. Below 9th standard (please specify)	1	5th Std	Yes	1	TLD	5	TLD	2008-10-10
60	IM2022PE0063	17	2005-07-30	Male	0	Raichur	Rural	1	Yes	1	Deceased	0	Participant doesn't know	997	Deceased	0	3 years	3	c. Sibling	0	0	1	0	0	0	0	0	0	0	Non-parents 1st degree relative	3	d. Not applicable	999		d. Not applicable	999		a. No education	0		a. No education	0		Yes	1	ZL+DTG	5	ZL+DTG	2014-11-09
61	IM2022PE0064	17	2007-06-18	Male	0	Ydual	Rural	1	Yes	1	Deceased	0	4 years	4	Alive	1	N/A	999	a. Mother, c. Sibling	1	0	1	0	0	0	0	0	0	0	One parent	0	d. Not applicable	999		a. Yes, by an employer, specify sector/role:	0		I don't know	997		b. Below 9th standard (please specify)	1		No (If no, then skip this section)	0
62	IM2022PE0065	14	2009-08-09	Female	1	Kotabagi	Rural	1	Yes	1	Alive	1	N/A	999	Deceased	0	4 years	4	b. Father	0	1	0	0	0	0	0	0	0	0	One parent	0	a. Yes, by an employer, specify sector/role:	0	Driver	d. Not applicable	999		a. No education	0		I don't know	997		No (If no, then skip this section)	0
63	IM2022PE0066	9	2014-06-01	Male	0	Malemater	Rural	1	Yes	1	Deceased	0	Participant doesn't know	997	Alive	1	N/A	999	a. Mother	1	0	0	0	0	0	0	0	0	0	One parent	0	d. Not applicable	999		a. Yes, by an employer, specify sector/role:	0	Hotel	I don't know	997		I don't know	997		Yes	1	AL and DTG	5	AL and DTG	2017-05-20
64	IM2022PE0067	10	2012-01-10	Female	1	Rajapur	Rural	1	Yes	1	Deceased	0	2 years	2	Alive	1	N/A	999	a. Mother	1	0	0	0	0	0	0	0	0	0	One parent	0	d. Not applicable	999		a. Yes, by an employer, specify sector/role:	0	Daily Labour	a. No education	0		c. Completed 10th standard	2		No (If no, then skip this section)	0
65	IM2022PE0068	11	2012-02-07	Male	0	Agunkate	Rural	1	Yes	1	Deceased	0	5 years	5	Deceased	0	4 years	4	c. Sibling	0	0	1	0	0	0	0	0	0	0	Non-parents 1st degree relative	3	d. Not applicable	999		d. Not applicable	999		a. No education	0		a. No education	0		Yes	1	ZL+DTG	5	ZL+DTG	2014-09-09
66	IM2022PE0069	16	2006-12-16	Male	0	Ankle-Sudki	Rural	1	Yes	1	Deceased	0	Participant doesn't know	997	Deceased	0	4 years	4	c. Sibling	0	0	1	0	0	0	0	0	0	0	Non-parents 1st degree relative	3	d. Not applicable	999		d. Not applicable	999		I don't know	997		I don't know	997		No (If no, then skip this section)	0
67	IM2022PE0070	19	2003-07-22	Female	1	Belgaum	Rural	1	No	0	Deceased	0	17 years	17	Deceased	0	17 years	17	c. Sibling, e. Mother-in-law	0	0	1	0	1	0	0	0	0	0	Non-parents 1st degree relative	3	d. Not applicable	999		d. Not applicable	999		a. No education	0		a. No education	0		Yes	1	a. TLE	0		2008-06-22
68	IM2022PE0071	9	2014-05-20	Female	1	Gosubali	Rural	1	Yes	1	Deceased	0	Not with family	997	Deceased	0	Not with family	997	g. Grandparents	0	0	0	0	0	0	1	0	0	0	Grandparents	2	d. Not applicable	999		d. Not applicable	999		I don't know	997		I don't know	997		No (If no, then skip this section)	0
69	IM2022PE0072	12	2010-01-22	Female	1	Sodathi	Rural	1	Yes	1	Deceased	0	2 years	2	Alive	1	N/A	999	a. Mother	1	0	0	0	0	0	0	0	0	0	One parent	0	a. Yes, by an employer, specify sector/role:	0		a. Yes, by an employer, specify sector/role:	0		I don't know	997		a. No education	0		No (If no, then skip this section)	0
70	IM2022PE0073	15	2007-02-10	Male	0	bedigare	Rural	1	Yes	1	Deceased	0	5 years	5	Deceased	0	10 years	10	c. Sibling	0	0	1	0	0	0	0	0	0	0	Non-parents 1st degree relative	3	d. Not applicable	999		d. Not applicable	999		a. No education	0		a. No education	0		Yes	1	c. TL+DTG	2		2014-11-09
71	IM2022PE0074	15	2009-07-01	Male	0	Arjunge	Rural	1	Yes	1	Deceased	0	6 Months	0.5	Deceased	0	5 Months	0.416667	g. Grandparents	0	0	0	0	0	0	1	0	0	0	Grandparents	2	d. Not applicable	999		d. Not applicable	999		a. No education	0		a. No education	0		Yes	1	TLD	5	TLD	2016-07-01
72	IM2022PE0075	17	2005-07-30	Male	0	Herenadi	Rural	1	Yes	1	Deceased	0	5 years	5	Deceased	0	7 years	7	i. Not applicable (if living in care home)	0	0	0	0	0	0	0	0	0	0			d. Not applicable	999		d. Not applicable	999		a. No education	0		a. No education	0		No (If no, then skip this section)	0
73	IM2022PE0076	14	2008-02-09	Male	0	Nagnure	Rural	1	Yes	1	Deceased	0	Participant doesn't know	997	Alive	1	N/A	999	a. Mother	1	0	0	0	0	0	0	0	0	0	One parent	0	d. Not applicable	999		a. Yes, by an employer, specify sector/role:	0		I don't know	997		I don't know	997		Yes	1	AL+DTG	5	AL+DTG	2014-06-21
74	IM2022PE0077	15	2008-07-04	Male	0	Lingadurr	Rural	1	Yes	1	Deceased	0	5 years	5	Deceased	0	4 years	4	c. Sibling	0	0	1	0	0	0	0	0	0	0	Non-parents 1st degree relative	3	d. Not applicable	999		d. Not applicable	999		a. No education	0		a. No education	0		Yes	1	ZL+DTG	5	ZL+DTG	2019-05-17
75	IM2022PE0078	8	2015-06-07	Male	0	Malemati	Rural	1	Yes	1	Deceased	0	Participant doesn't know	997	Alive	1	N/A	999	a. Mother	1	0	0	0	0	0	0	0	0	0	One parent	0	d. Not applicable	999		a. Yes, by an employer, specify sector/role:	0		I don't know	997		I don't know	997		No (If no, then skip this section)	0
76	IM2022PE0079	15	2008-02-09	Male	0	Naganure	Rural	1	Yes	1	Deceased	0	5 years	5	Alive	1	N/A	999	a. Mother	1	0	0	0	0	0	0	0	0	0	One parent	0	d. Not applicable	999		b. Yes, self-employed; specify sector/role:	1		a. No education	0		b. Below 9th standard (please specify)	1		No (If no, then skip this section)	0
77	IM2022PE0080	10	2012-03-19	Male	0	Kotabagi	Rural	1	No	0	Alive	1	N/A	999	Deceased	0	6 years	6	b. Father	0	1	0	0	0	0	0	0	0	0	One parent	0	a. Yes, by an employer, specify sector/role:	0		d. Not applicable	999		c. Completed 10th standard	2		a. No education	0		Yes	1	AL+DTG	5	AL+DTG	2019-06-17
78	IM2022PE0081	16	2011-10-05	Female	1	Gosbal	Rural	1	Yes	1	Deceased	0	Not with family	997	Alive	1	N/A	999	g. Grandparents	0	0	0	0	0	0	1	0	0	0	Grandparents	2	d. Not applicable	999		d. Not applicable	999		I don't know	997		I don't know	997		No (If no, then skip this section)	0
79	IM2022PE0082	18	2004-07-23	Male	0	gulbarga	Rural	1	Yes	1	Deceased	0	12 years	12	Alive	1	N/A	999	a. Mother, c. Sibling	1	0	1	0	0	0	0	0	0	0	One parent	0	d. Not applicable	999		a. Yes, by an employer, specify sector/role:	0		I don't know	997		b. Below 9th standard (please specify)	1		Yes	1	TLD	5	TLD	2016-07-29
80	IM2022PE0083	8	2014-10-31	Male	0	Soudatti	Rural	1	Yes	1	Deceased	0	Participant doesn't know	997	Alive	1	N/A	999	a. Mother	1	0	0	0	0	0	0	0	0	0	One parent	0	d. Not applicable	999		a. Yes, by an employer, specify sector/role:	0	Daily wage	I don't know	997		a. No education	0		No (If no, then skip this section)	0
81	IM2022PE0084	14	2008-08-19	Female	1	Raichur	Rural	1	Yes	1	Deceased	0	Participant doesn't know	997	Deceased	0	9 years	9	c. Sibling	0	0	1	0	0	0	0	0	0	0	Non-parents 1st degree relative	3	d. Not applicable	999		d. Not applicable	999		I don't know	997		I don't know	997		Yes	1	TLD	5	TLD	2019-08-14
82	IM2022PE0085	17	2006-06-01	Male	0	Raichur	Rural	1	Yes	1	Deceased	0	Participant doesn't know	997	Deceased	0	Participant doesn't know	997	g. Grandparents	0	0	0	0	0	0	1	0	0	0	Grandparents	2	d. Not applicable	999		d. Not applicable	999		I don't know	997		I don't know	997		Yes	1	a. TLE	0		2019-07-12
83	IM2022PE0086	9	2013-05-25	Female	1	Nagapur	Rural	1	Yes	1	Deceased	0	5 years	5	Deceased	0	4 years	4	c. Sibling	0	0	1	0	0	0	0	0	0	0	Non-parents 1st degree relative	3	d. Not applicable	999		d. Not applicable	999		I don't know	997		I don't know	997		Yes	1	AL+DTG	5	AL+DTG	2019-06-17
84	IM2022PE0087	12	2012-03-19	Male	0	Kotabagi	Rural	1	Yes	1	Alive	1	N/A	999	Deceased	0	6 years	6	b. Father	0	1	0	0	0	0	0	0	0	0	One parent	0	a. Yes, by an employer, specify sector/role:	0		d. Not applicable	999		a. No education	0		a. No education	0		Yes	1	AL+DTG	5	AL+DTG	2019-06-17
85	IM2022PE0088	15	2009-07-01	Male	0	Bijapur	Urban	0	Yes	1	Deceased	0	4 Years	4	Deceased	0	12 Years	12	i. Not applicable (if living in care home)	0	0	0	0	0	0	0	0	0	0			d. Not applicable	999		d. Not applicable	999		I Don't Know	997		I Don't Know	997		Yes	1	TLD	5	TLD	2015-09-22
86	IM2022PE0089	19	2004-11-08	Male	0	Bijapur	Urban	0	No	0	Deceased	0	19 years	19	Deceased	0	15 years	15	g. Grandparents	0	0	0	0	0	0	1	0	0	0	Grandparents	2	d. Not applicable	999		d. Not applicable	999		I don't know	997		I don't know	997		Yes	1	TLD	5	TLD
87	IM2022PE0090	19	2004-01-01	Male	0	Bijapur	Rural	1	Yes	1	Deceased	0	12 years	12	Deceased	0	2 years	2	c. Sibling	0	0	1	0	0	0	0	0	0	0	Non-parents 1st degree relative	3	d. Not applicable	999		d. Not applicable	999		I don't know	997		I don't know	997		Yes	1	TLD	5	TLD	2017-08-09
88	IM2022PE0091	17	2005-06-01	Male	0	Bijapur	Rural	1	Yes	1	Deceased	0	10 years	10	Deceased	0	16 years	16	g. Grandparents	0	0	0	0	0	0	1	0	0	0	Grandparents	2	d. Not applicable	999		d. Not applicable	999		I don't know	997		I don't know	997		Yes	1	TLD	5	TLD	2015-08-20
89	IM2022PE0092	19	2004-06-12	Male	0	Bijapur	Urban	0	No	0	Deceased	0	10 years	10	Deceased	0	15 years	15	g. Grandparents, Uncle	0	0	0	0	0	0	1	1	0	0	Grandparents	2	d. Not applicable	999		d. Not applicable	999		d. Completed 12th standard	3		d. Completed 12th standard	3		Yes	1	TLD	5	TLD	2016-04-28
90	IM2022PE0093	19	2004-06-01	Male	0	Bijapur	Urban	0	Yes	1	Deceased	0	13 years	13	Deceased	0	14 years	14	c. Sibling, g. Grandparents	0	0	1	0	0	0	1	0	0	0	Grandparents	2	d. Not applicable	999		d. Not applicable	999		I don't know	997		I don't know	997		Yes	1	TLD	5	TLD	2011-11-06
91	IM2022PE0094	13	2009-05-02	Male	0	Bijapur	Rural	1	Yes	1	Deceased	0	14 years	14	Deceased	0	12 years	12	e. Mother-in-law	0	0	0	0	1	0	0	0	0	0	2nd and 3rd degree relatives	4	d. Not applicable	999		d. Not applicable	999		I don't know	997		I don't know	997		Yes	1	TLD	5	TLD	2017-08-21
92	IM2022PE0095	12	2011-07-15	Male	0	Sindaghi	Rural	1	Yes	1	Deceased	0	10 Years	10	Deceased	0	10 years	10	c. Sibling	0	0	1	0	0	0	0	0	0	0	Non-parents 1st degree relative	3	d. Not applicable	999		d. Not applicable	999		I don't know	997		I don't know	997		Yes	1	ABC+DTG	5	ABC+DTG	2018-08-25
93	IM2022PE0096	14	2008-08-19	Male	0	Raichul	Rural	1	Yes	1	Deceased	0	10 years	10	Deceased	0	9 years	9	c. Sibling	0	0	1	0	0	0	0	0	0	0	Non-parents 1st degree relative	3	d. Not applicable	999		d. Not applicable	999		I don't know	997		I don't know	997		Yes	1	TND	5	TND	2019-08-14
94	IM2022PE0097	16	2007-06-16	Male	0	Bijapur	Rural	1	Yes	1	Alive	1	N/A	999	Deceased	0	14 years	14	b. Father	0	1	0	0	0	0	0	0	0	0	One parent	0	d. Not applicable	999		d. Not applicable	999		c. Completed 10th standard	2		I don't know	997		Yes	1	TLD	5	TLD	2013-01-01
95	IM2022PE0098	14	2011-04-03	Male	0	Bijapur	Rural	1	Yes	1	Deceased	0	12 years	12	Deceased	0	12 years	12	i. Not applicable (if living in care home)	0	0	0	0	0	0	0	0	0	0			d. Not applicable	999		d. Not applicable	999		a. No education	0		a. No education	0		Yes	1	TLD	5	TLD	2016-01-17
96	IM2022PE0099	17	2007-06-20	Male	0	Bijapur	Rural	1	Yes	1	Deceased	0	10 years	10	Deceased	0	13 years	13	e. Mother-in-law	0	0	0	0	1	0	0	0	0	0	2nd and 3rd degree relatives	4	d. Not applicable	999		d. Not applicable	999		I don't know	997		I don't know	997		Yes	1	TND	5	TND	2017-09-08
97	IM2022PE0100	13	2010-08-28	Male	0	Bijapur	Rural	1	Yes	1	Deceased	0	12 years	12	Deceased	0	12 years	12	g. Grandparents	0	0	0	0	0	0	1	0	0	0	Grandparents	2	d. Not applicable	999		d. Not applicable	999		c. Completed 10th standard	2		I don't know	997		Yes	1	TLD	5	TLD	2021-04-12
98	IM2022PE0101	11	2012-06-01	Male	0	Andhra Pradesh	Urban	0	Yes	1	Deceased	0	10 years	10	Deceased	0	9 years	9	i. Not applicable (if living in care home)	0	0	0	0	0	0	0	0	0	0			d. Not applicable	999					I don't know	997		I don't know	997		Yes	1	d. TL+ATV/r	3		2018-01-28
99	IM2022PE0102	14	2009-08-13	Male	0	Undi	Rural	1	Yes	1	Deceased	0	9 years	9	Alive	1	N/A	999	a. Mother	1	0	0	0	0	0	0	0	0	0	One parent	0	d. Not applicable	999		a. Yes, by an employer, specify sector/role:	0	Cook	b. Below 9th standard , (please specify)	1		b. Below 9th standard (please specify)	1	6th Std	Yes	1	2L+ATV/r	5	2L+ATV/r	2016-03-08
100	IM2022PE0103	13	2009-05-02	Male	0	Bijapur	Rural	1	Yes	1	Deceased	0	12 years	12	Deceased	0	12 years	12	e. Mother-in-law	0	0	0	0	1	0	0	0	0	0	2nd and 3rd degree relatives	4	d. Not applicable	999		d. Not applicable	999		I don't know	997		I don't know	997		Yes	1	TLD	5	TLD	2017-08-21
101	IM2022PE0104	11	2012-06-01	Male	0	Andhra Pradesh	Urban	0	Yes	1	Deceased	0	6 years	6	Deceased	0	11 years	11	c. Sibling, d. Spouse, f. Father-in-law	0	0	1	1	0	1	0	0	0	0	Non-relative	5	d. Not applicable	999		d. Not applicable	999		I don't know	997		I don't know	997		Yes	1	d. TL+ATV/r	3		2018-01-29
102	IM2022PE0105	13	2010-07-27	Male	0	Humnabad (Bidar)	Urban	0	Yes	1	Deceased	0	1 year	1	Alive	1	N/A	999	a. Mother	1	0	0	0	0	0	0	0	0	0	One parent	0	d. Not applicable	999		a. Yes, by an employer, specify sector/role:	0	Daily wage worker	I don't know	997		I don't know	997		Yes	1	TLD	5	TLD	2015-06-20
103	IM2022PE0106	9	2014-10-10	Male	0	Bidal	Rural	1	Yes	1	Deceased	0	9 years	9	Deceased	0	8 years	8	c. Sibling	0	0	1	0	0	0	0	0	0	0	Non-parents 1st degree relative	3	d. Not applicable	999		d. Not applicable	999		a. No education	0		a. No education	0		Yes	1	2L+DTG	5	2L+DTG	2016-11-23
104	IM2022PE0107	9	2013-08-22	Male	0	Bijapur	Rural	1	Yes	1	Alive	1	N/A	999	Deceased	0	4 months ago	0.333333	b. Father	0	1	0	0	0	0	0	0	0	0	One parent	0	a. Yes, by an employer, specify sector/role:	0		d. Not applicable	999		I don't know	997		I don't know	997		Yes	1	AL LPV	5	AL LPV	2018-04-28
105	IM2022PE0108	20	2003-06-01	Male	0	Bijapur	Urban	0	Yes	1	Deceased	0	10 years	10	Deceased	0	10 years	10	c. Sibling	0	0	1	0	0	0	0	0	0	0	Non-parents 1st degree relative	3	d. Not applicable	999		d. Not applicable	999		I don't know	997		a. No education	0		Yes	1	TLD	5	TLD	2016-08-05
106	IM2022PE0109	17	2005-06-20	Male	0	Bijapur	Urban	0	Yes	1	Deceased	0	18 years	18	Deceased	0	18 years	18	i. Not applicable (if living in care home)	0	0	0	0	0	0	0	0	0	0			d. Not applicable	999		d. Not applicable	999		I don't know	997		I don't know	997		Yes	1	TLD	5	TLD	2019-07-26
107	IM2022PE0110	17	2007-06-25	Male	0	Bijapur	Rural	1	Yes	1	Deceased	0	16 years	16	Deceased	0	13 years	13	c. Sibling	0	0	1	0	0	0	0	0	0	0	Non-parents 1st degree relative	3	d. Not applicable	999		d. Not applicable	999		I don't know	997		I don't know	997		Yes	1	TLD	5	TLD	2018-04-30
108	IM2022PE0111	21	2002-04-16	Male	0	KOLAR	Rural	1	No	0	Deceased	0	15 Years	15	Deceased	0	6 YEARS	6	c. Sibling, g. Grandparents	0	0	1	0	0	0	1	0	0	0	Grandparents	2	d. Not applicable	999		d. Not applicable	999		I don't know	997		d. Completed 12th standard	3		Yes	1	a. TLE	0		2017-11-25
109	IM2022PE0112	17	2005-03-10	Male	0	Bijapur	Urban	0	Yes	1	Deceased	0	17 years	17	Deceased	0	17 years	17	i. Not applicable (if living in care home)	0	0	0	0	0	0	0	0	0	0			d. Not applicable	999		d. Not applicable	999		I don't know	997		I don't know	997		Yes	1	TLD	5	TLD	2016-07-08
110	IM2022PE0113	13	2011-08-31	Male	0	Bijapur	Rural	1	Yes	1	Deceased	0	2 years	2	Alive	1	N/A	999	a. Mother	1	0	0	0	0	0	0	0	0	0	One parent	0	d. Not applicable	999		a. Yes, by an employer, specify sector/role:	0		I don't know	997		c. Completed 10th standard	2		Yes	1	LL+DTG	5	LL+DTG	2017-11-09
111	IM2022PE0114	17	2006-08-28	Male	0	Nagod	Rural	1	Yes	1	Deceased	0	15 years	15	Deceased	0	10 years	10	g. Grandparents	0	0	0	0	0	0	1	0	0	0	Grandparents	2	d. Not applicable	999		d. Not applicable	999		I don't know	997		I don't know	997		Yes	1	ZL+ATV/r	5	ZL+ATV/r	2014-06-20
112	IM2022PE0115	16	2006-09-13	Male	0	Bijapur	Rural	1	Yes	1	Deceased	0	15 years	15	Alive	1	N/A	999	a. Mother	1	0	0	0	0	0	0	0	0	0	One parent	0	d. Not applicable	999		a. Yes, by an employer, specify sector/role:	0	Daily worker	I don't know	997		b. Below 9th standard (please specify)	1	8th Std	Yes	1	TLD	5	TLD	2015-09-14
113	IM2022PE0116	15	2007-07-30	Male	0	Sindhagi (Bijapur)	Rural	1	Yes	1	Deceased	0	1 year	1	Alive	1	N/A	999	a. Mother	1	0	0	0	0	0	0	0	0	0	One parent	0	d. Not applicable	999		a. Yes, by an employer, specify sector/role:	0	Daily wage worker	I don't know	997		I don't know	997		Yes	1	TLD	5	TLD	2011-04-24
114	IM2022PE0117	14	2009-03-19	Male	0	Bijapur	Rural	1	Yes	1	Alive	1	N/A	999	Alive	1	N/A	999	a. Mother	1	0	0	0	0	0	0	0	0	0	One parent	0	c. Not currently employed	2			2		I don't know	997		I don't know	997		Yes	1	c. TL+DTG	2		2019-12-08
115	IM2022PE0118	20	2003-02-09	Male	0	Bidar	Urban	0	No	0	Deceased	0	12 years	12	Alive	1	N/A	999	a. Mother, c. Sibling	1	0	1	0	0	0	0	0	0	0	One parent	0	d. Not applicable	999		c. Not currently employed	2		a. No education	0		a. No education	0		Yes	1	TLD	5	TLD	2010-06-01
116	IM2022PE0119	15	2009-08-28	Female	1	Gulbarga	Rural	1	No	0	Deceased	0	5 years	5	Alive	1	N/A	999	a. Mother, c. Sibling	1	0	1	0	0	0	0	0	0	0	One parent	0	d. Not applicable	999					a. No education	0		a. No education	0		Yes	1	AL TL	5	AL TL	2019-12-16
117	IM2022PE0120	12	2011-06-01	Male	0	Bijapur	Rural	1	Yes	1	Deceased	0	7 years	7	Deceased	0	6 years	6	g. Grandparents	0	0	0	0	0	0	1	0	0	0	Grandparents	2	d. Not applicable	999		d. Not applicable	999		I don't know	997		I don't know	997		Yes	1	TLD	5	TLD	2017-01-21
118	IM2022PE0121	22	2001-05-18	Female	1	Maihal	Rural	1	No	0	Deceased	0	17 years	17	Alive	1	N/A	999	a. Mother, c. Sibling	1	0	1	0	0	0	0	0	0	0	One parent	0	d. Not applicable	999		c. Not currently employed	2		I don't know	997		c. Completed 10th standard	2		Yes	1	TLD	5	TLD
119	IM2022PE0122	20	2002-09-20	Female	1	Gulbarga	Urban	0	Yes	1	Deceased	0	15 years	15	Alive	1	N/A	999	a. Mother, g. Grandparents	1	0	0	0	0	0	1	0	0	0	One parent	0	d. Not applicable	999		c. Not currently employed	2		a. No education	0		a. No education	0		Yes	1	TLD	5	TLD	2018-06-01
120	IM2022PE0123	21	2001-01-10	Female	1	Gulbarga	Rural	1	Yes	1	Deceased	0	Participant doesn't know	997	Alive	1	N/A	999	a. Mother	1	0	0	0	0	0	0	0	0	0	One parent	0	d. Not applicable	999		c. Not currently employed	2		I don't know	997		c. Completed 10th standard	2		Yes	1	TLD	5	TLD	2016-03-10
121	IM2022PE0124	20	2002-06-16	Female	1	Gulbaga	Urban	0	Yes	1	Alive	1	N/A	999	Alive	1	N/A	999	a. Mother, b. Father, c. Sibling	1	1	1	0	0	0	0	0	0	0	Both parents	1	a. Yes, by an employer, specify sector/role:	0		b. Yes, self-employed; specify sector/role:	1		b. Below 9th standard , (please specify)	1	5th Std	a. No education	0		Yes	1	TLD	5	TLD	2010-12-31
122	IM2022PE0125	21	2002-08-11	Female	1	Bengaluru	Urban	0	No	0	Deceased	0	8 years	8	Deceased	0	7 years	7	c. Sibling, g. Grandparents	0	0	1	0	0	0	1	0	0	0	Grandparents	2	d. Not applicable	999		d. Not applicable	999		c. Completed 10th standard	2		d. Completed 12th standard	3		Yes	1	b. ZLN	1
123	IM2022PE0126	20	2002-01-07	Male	0	Bidar	Urban	0	No	0	Deceased	0	8 years	8	Alive	1	N/A	999	a. Mother	1	0	0	0	0	0	0	0	0	0	One parent	0	d. Not applicable	999		b. Yes, self-employed; specify sector/role:	1		e. College degree, specify:	4		e. College degree, specify:	4		Yes	1	ABC and DTG	5	ABC and DTG	2013-06-01
124	IM2022PE0127	19	2004-07-04	Female	1	Raichur	Rural	1	No	0	Deceased	0	9 years	9	Alive	1	N/A	999	a. Mother, c. Sibling	1	0	1	0	0	0	0	0	0	0	One parent	0	d. Not applicable	999		c. Not currently employed	2		a. No education	0		a. No education	0		No (If no, then skip this section)	0
125	IM2022PE0128	23	2000-07-07	Female	1	Bidar	Urban	0	No	0	Deceased	0	20 years	20	Deceased	0	20 years	20	g. Grandparents	0	0	0	0	0	0	1	0	0	0	Grandparents	2	d. Not applicable	999		d. Not applicable	999		I don't know	997		I don't know	997		Yes	1	ART+DTG	5	ART+DTG	2009-06-01
126	IM2022PE0129	18	2004-05-14	Male	0	Bengaluru	Urban	0	No	0	Deceased	0	7 years	7	Alive	1	N/A	999	a. Mother, Aunty	1	0	0	0	0	0	0	0	1	0	One parent	0	d. Not applicable	999		b. Yes, self-employed; specify sector/role:	1	Work in shop	a. No education	0		d. Completed 12th standard	3		Yes	1	TLD	5	TLD	2014-04-12
127	IM2022PE0130	22	2001-04-05	Female	1	Gulbalga	Rural	1	Yes	1	Deceased	0	20 years	20	Alive	1	N/A	999	a. Mother, c. Sibling	1	0	1	0	0	0	0	0	0	0	One parent	0	d. Not applicable	999		a. Yes, by an employer, specify sector/role:	0		I don't know	997		a. No education	0		Yes	1	TLD	5	TLD	2013-06-01
128	IM2022PE0131	15	2007-09-03	Female	1	Bidar	Rural	1	No	0	Alive	1	N/A	999	Alive	1	N/A	999	a. Mother, b. Father, c. Sibling	1	1	1	0	0	0	0	0	0	0	Both parents	1	d. Not applicable	999		b. Yes, self-employed; specify sector/role:	1		b. Below 9th standard , (please specify)	1		c. Completed 10th standard	2		Yes	1	ABC adn DTG	5	ABC adn DTG	2013-06-01
129	IM2022PE0132	14	2008-07-29	Female	1	Kolar	Urban	0	Yes	1	Alive	1	N/A	999	Alive	1	N/A	999	a. Mother, b. Father, c. Sibling	1	1	1	0	0	0	0	0	0	0	Both parents	1	a. Yes, by an employer, specify sector/role:	0	Labour	a. Yes, by an employer, specify sector/role:	0	Labour	a. No education	0		a. No education	0		No (If no, then skip this section)	0
130	IM2022PE0133	17	2005-07-13	Female	1	Javargi	Rural	1	Yes	1	Alive	1	N/A	999	Alive	1	N/A	999	a. Mother, b. Father, c. Sibling	1	1	1	0	0	0	0	0	0	0	Both parents	1	d. Not applicable	999		b. Yes, self-employed; specify sector/role:	1		b. Below 9th standard , (please specify)	1		a. No education	0		Yes	1	ABC DTG	5	ABC DTG	2022-08-03
131	IM2022PE0134	23	2001-07-04	Female	1	Gulbarga	Rural	1	Yes	1	Deceased	0	8 years	8	Deceased	0	4 years	4	e. Mother-in-law, f. Father-in-law	0	0	0	0	1	1	0	0	0	0	2nd and 3rd degree relatives	4	d. Not applicable	999		d. Not applicable	999		c. Completed 10th standard	2		a. No education	0		Yes	1	b. ZLN	1		2008-09-01
132	IM2022PE0135	19	2004-06-16	Female	1	Gulbarga	Rural	1	Yes	1	Deceased	0	10 years	10	Alive	1	N/A	999	a. Mother, c. Sibling	1	0	1	0	0	0	0	0	0	0	One parent	0	d. Not applicable	999		c. Not currently employed	2		I don't know	997		b. Below 9th standard (please specify)	1		Yes	1	TLD	5	TLD	2011-06-15
133	IM2022PE0136	18	2004-12-29	Male	0	Humnabad	Rural	1	Yes	1	Deceased	0	05 years	5	Alive	1	N/A	999	a. Mother, c. Sibling	1	0	1	0	0	0	0	0	0	0	One parent	0	d. Not applicable	999		c. Not currently employed	2		I don't know	997		b. Below 9th standard (please specify)	1	7th Std	Yes	1	TLD	5	TLD	2012-07-13
134	IM2022PE0137	24	1999-06-08	Female	1	Sindanur	Urban	0	No	0	Deceased	0	23 years	23	Alive	1	N/A	999	a. Mother, c. Sibling	1	0	1	0	0	0	0	0	0	0	One parent	0	d. Not applicable	999		c. Not currently employed	2		b. Below 9th standard , (please specify)	1	7th Std	b. Below 9th standard (please specify)	1	2nd Std	Yes	1	TLD	5	TLD	2009-07-17
135	IM2022PE0138	21	2001-11-01	Female	1	Gulbarga	Rural	1	Yes	1	Deceased	0	15 years	15	Deceased	0	15 years	15	e. Mother-in-law	0	0	0	0	1	0	0	0	0	0	2nd and 3rd degree relatives	4	d. Not applicable	999		d. Not applicable	999		I don't know	997		I don't know	997		Yes	1	TLD	5	TLD	2023-06-01
136	IM2022PE0139	23	2000-03-28	Male	0	Gulbarga	Rural	1	Yes	1	Deceased	0	19 years	19	Deceased	0	19 years	19	f. Father-in-law, g. Grandparents	0	0	0	0	0	1	1	0	0	0	2nd and 3rd degree relatives	4	d. Not applicable	999		d. Not applicable	999		e. College degree, specify:	4		b. Below 9th standard (please specify)	1		Yes	1	ABC DTG	5	ABC DTG	2011-07-16
137	IM2022PE0140	19	2004-05-16	Female	1	Bidar	Urban	0	Yes	1	Deceased	0	15 years	15	Alive	1	N/A	999	a. Mother, c. Sibling, g. Grandparents, Uncle and Aunty	1	0	1	0	0	0	1	1	1	0	One parent	0	d. Not applicable	999		b. Yes, self-employed; specify sector/role:	1		I don't know	997		b. Below 9th standard (please specify)	1	2nd Std	Yes	1	TLD	5	TLD	2017-07-17
138	IM2022PE0141	21	2002-11-08	Male	0	Gulbarga	Rural	1	Yes	1	Alive	1	N/A	999	Deceased	0	13 years	13	b. Father	0	1	0	0	0	0	0	0	0	0	One parent	0	c. Not currently employed	2		d. Not applicable	999		I don't know	997		I don't know	997		Yes	1	TLD	5	TLD	2018-06-01
139	IM2022PE0142	16	2007-06-11	Male	0	Gulbarga	Urban	0	No	0	Deceased	0	1 year	1	Alive	1	N/A	999	a. Mother, c. Sibling	1	0	1	0	0	0	0	0	0	0	One parent	0	d. Not applicable	999		a. Yes, by an employer, specify sector/role:	0		e. College degree, specify:	4		d. Completed 12th standard	3		Yes	1	TLD	5	TLD	2017-06-12
140	IM2022PE0143	20	2002-10-25	Male	0	gulbarga	Urban	0	Yes	1	Deceased	0	20 years	20	Deceased	0	13 years	13	c. Sibling, g. Grandparents	0	0	1	0	0	0	1	0	0	0	Grandparents	2	d. Not applicable	999		d. Not applicable	999		I don't know	997		c. Completed 10th standard	2		Yes	1	TLD DTG	5	TLD DTG	2018-06-01
141	IM2022PE0144	12	2012-02-09	Male	0	padeknu (bijapur)	Rural	1	Yes	1	Alive	1	N/A	999	Deceased	0	3 years	3	b. Father	0	1	0	0	0	0	0	0	0	0	One parent	0	b. Yes, self-employed; specify sector/role:	1		d. Not applicable	999		d. Completed 12th standard	3		I don't know	997		Yes	1	TLD	5	TLD	2014-12-11
142	IM2022PE0145	13	2010-02-02	Male	0	Gylbarga	Rural	1	Yes	1	Deceased	0	12 years	12	Alive	1	N/A	999	a. Mother, c. Sibling	1	0	1	0	0	0	0	0	0	0	One parent	0	d. Not applicable	999		a. Yes, by an employer, specify sector/role:	0		I don't know	997		b. Below 9th standard (please specify)	1		Yes	1	ABC DTG	5	ABC DTG	2012-09-28
143	IM2022PE0146	9	2013-07-09	Female	1	Rajapuri	Rural	1	Yes	1	Deceased	0	Participant doesn't know	997	Alive	1	N/A	999	a. Mother	1	0	0	0	0	0	0	0	0	0	One parent	0	d. Not applicable	999		a. Yes, by an employer, specify sector/role:	0	Daily worker	I don't know	997		a. No education	0		No (If no, then skip this section)	0
144	IM2022PE0147	16	2007-10-05	Male	0	Bengaluru	Rural	1	No	0	Deceased	0	4 years	4	Alive	1	N/A	999	a. Mother, c. Sibling	1	0	1	0	0	0	0	0	0	0	One parent	0	d. Not applicable	999		b. Yes, self-employed; specify sector/role:	1		a. No education	0		a. No education	0		Yes	1	TLD	5	TLD	2021-01-17
145	IM2022PE0148	18	2004-07-23	Male	0	Gulbarga	Rural	1	Yes	1	Deceased	0	12 years	12	Alive	1	N/A	999	a. Mother, c. Sibling	1	0	1	0	0	0	0	0	0	0	One parent	0	d. Not applicable	999		a. Yes, by an employer, specify sector/role:	0		I don't know	997		b. Below 9th standard (please specify)	1	5th Std	Yes	1	TLD	5	TLD	2016-07-29
146	IM2022PE0149	20	2003-04-01	Female	1	Bengaluru	Urban	0	Yes	1	Deceased	0	17 years	17	Deceased	0	17 years	17	c. Sibling	0	0	1	0	0	0	0	0	0	0	Non-parents 1st degree relative	3	d. Not applicable	999		d. Not applicable	999		a. No education	0		a. No education	0		Yes	1	TLD	5	TLD	2016-01-30
147	IM2022PE0150	15	2008-03-17	Female	1	Gulbarga	Urban	0	No	0	Alive	1	N/A	999	Alive	1	N/A	999	a. Mother, b. Father, c. Sibling	1	1	1	0	0	0	0	0	0	0	Both parents	1	a. Yes, by an employer, specify sector/role:	0		a. Yes, by an employer, specify sector/role:	0		c. Completed 10th standard	2		d. Completed 12th standard	3		Yes	1	TLD	5	TLD	2017-09-05
148	IM2022PE0151	22	2001-08-05	Male	0	Gulbarga	Rural	1	Yes	1	Deceased	0	16 years	16	Alive	1	N/A	999	a. Mother	1	0	0	0	0	0	0	0	0	0	One parent	0	d. Not applicable	999		b. Yes, self-employed; specify sector/role:	1		e. College degree, specify:	4		b. Below 9th standard (please specify)	1		Yes	1	TLD	5	TLD	2018-07-05
149	IM2022PE0152	23	2000-08-22	Male	0	Electronic city	Urban	0	No	0	Deceased	0	23 years	23	Alive	1	N/A	999	a. Mother, d. Spouse	1	0	0	1	0	0	0	0	0	0	One parent	0	d. Not applicable	999		c. Not currently employed	2		I don't know	997		a. No education	0		Yes	1	TLD	5	TLD	2014-01-17
150	IM2022PE0153	24	1999-07-17	Male	0	Raichur	Urban	0	No	0	Alive	1	N/A	999	Deceased	0	17 years	17	b. Father, c. Sibling	0	1	1	0	0	0	0	0	0	0	One parent	0	a. Yes, by an employer, specify sector/role:	0		d. Not applicable	999		d. Completed 12th standard	3		e. College degree, specify:	4		Yes	1	TLD	5	TLD	2015-06-01
151	IM2022PE0154	12	2011-12-25	Female	1	Gulbarga	Urban	0	No	0	Alive	1	N/A	999	Alive	1	N/A	999	a. Mother, b. Father, c. Sibling	1	1	1	0	0	0	0	0	0	0	Both parents	1	a. Yes, by an employer, specify sector/role:	0		a. Yes, by an employer, specify sector/role:	0		c. Completed 10th standard	2		b. Below 9th standard (please specify)	1		Yes	1	ABC DTG	5	ABC DTG	2013-11-21
152	IM2022PE0155	18	2004-10-10	Female	1	Gulbarga	Rural	1	Yes	1	Deceased	0	15 years	15	Alive	1	N/A	999	a. Mother, c. Sibling	1	0	1	0	0	0	0	0	0	0	One parent	0	d. Not applicable	999		b. Yes, self-employed; specify sector/role:	1		c. Completed 10th standard	2		b. Below 9th standard (please specify)	1		Yes	1	TLD	5	TLD	2011-09-14
153	IM2022PE0156	21	2002-10-02	Female	1	Bidar	Rural	1	Yes	1	Deceased	0	20 years	20	Deceased	0	16 years	16	c. Sibling, e. Mother-in-law, f. Father-in-law	0	0	1	0	1	1	0	0	0	0	2nd and 3rd degree relatives	4	d. Not applicable	999		d. Not applicable	999		I don't know	997		a. No education	0		Yes	1	TLD	5	TLD	2014-07-01
154	IM2022PE0157	25	1997-04-21	Female	1	Bidal	Rural	1	Yes	1	Deceased	0	15 years	15	Alive	1	N/A	999	a. Mother, c. Sibling	1	0	1	0	0	0	0	0	0	0	One parent	0	d. Not applicable	999		b. Yes, self-employed; specify sector/role:	1		I don't know	997		I don't know	997		Yes	1	TLD	5	TLD	2011-06-01
155	IM2022PE0159	23	2001-01-01	Male	0	Bengaluru	Urban	0	No	0	Deceased	0	21 years	21	Deceased	0	21 years	21	c. Sibling	0	0	1	0	0	0	0	0	0	0	Non-parents 1st degree relative	3	d. Not applicable	999		d. Not applicable	999		I don't know	997		I don't know	997		Yes	1	a. TLE	0		2005-03-15
156	IM2022PE0160	15	2009-06-04	Male	0	Bijapur	Rural	1	No	0	Alive	1	N/A	999	Alive	1	N/A	999	a. Mother, b. Father, c. Sibling	1	1	1	0	0	0	0	0	0	0	Both parents	1	b. Yes, self-employed; specify sector/role:	1		b. Yes, self-employed; specify sector/role:	1		a. No education	0		a. No education	0		Yes	1	AL DTG	5	AL DTG	2017-07-23
157	IM2022PE0161	23	2000-11-03	Male	0	Basavakalyan	Urban	0	No	0	Deceased	0	23 years	23	Deceased	0	19 years	19	f. Father-in-law, g. Grandparents	0	0	0	0	0	1	1	0	0	0	2nd and 3rd degree relatives	4	d. Not applicable	999		d. Not applicable	999		c. Completed 10th standard	2		c. Completed 10th standard	2		Yes	1	TLD	5	TLD	2016-06-01
158	IM2022PE0162	14	2009-01-04	Female	1	Malur / Kolar	Urban	0	Yes	1	Deceased	0	5 Years	5	Alive	1	N/A	999	a. Mother, c. Sibling	1	0	1	0	0	0	0	0	0	0	One parent	0	d. Not applicable	999		a. Yes, by an employer, specify sector/role:	0	Garment factory as Tailor	d. Completed 12th standard	3		d. Completed 12th standard	3		No (If no, then skip this section)	0
159	IM2022PE0163	19	2003-09-28	Female	1	Maluru	Rural	1	No	0	Deceased	0	17 years	17	Alive	1	N/A	999	a. Mother, c. Sibling	1	0	1	0	0	0	0	0	0	0	One parent	0	d. Not applicable	999		a. Yes, by an employer, specify sector/role:	0		b. Below 9th standard , (please specify)	1		b. Below 9th standard (please specify)	1		No (If no, then skip this section)	0
160	IM2022PE0164	18	2004-05-26	Female	1	Bangerpet	Urban	0	No	0	Deceased	0	5 years	5	Alive	1	N/A	999	a. Mother, c. Sibling	1	0	1	0	0	0	0	0	0	0	One parent	0	d. Not applicable	999		a. Yes, by an employer, specify sector/role:	0		I don't know	997		a. No education	0		No (If no, then skip this section)	0
161	IM2022PE0165	18	2004-05-26	Female	1	Banerpet	Urban	0	No	0	Deceased	0	5 years	5	Alive	1	N/A	999	a. Mother, c. Sibling	1	0	1	0	0	0	0	0	0	0	One parent	0	d. Not applicable	999		a. Yes, by an employer, specify sector/role:	0		I don't know	997		a. No education	0		No (If no, then skip this section)	0
162	IM2022PE0166	12	2010-08-22	Female	1	Andhra Pradesh	Urban	0	Yes	1	Deceased	0	5 years	5	Deceased	0	4 years	4	c. Sibling, Uncle and Aunty	0	0	1	0	0	0	0	1	1	0	2nd and 3rd degree relatives	4	d. Not applicable	999		d. Not applicable	999		d. Completed 12th standard	3		d. Completed 12th standard	3		No (If no, then skip this section)	0
163	IM2022PE0167	17	2006-05-18	Female	1	Kolar	Urban	0	Yes	1	Alive	1	N/A	999	Alive	1	N/A	999	a. Mother, b. Father, c. Sibling, g. Grandparents	1	1	1	0	0	0	1	0	0	0	Both parents	1	d. Not applicable	999		a. Yes, by an employer, specify sector/role:	0		c. Completed 10th standard	2		c. Completed 10th standard	2		No (If no, then skip this section)	0
164	IM2022PE0168	19	2004-03-03	Male	0	Mul Bhagal Kolar	Rural	1	No	0	Alive	1	N/A	999	Alive	1	N/A	999	a. Mother, b. Father	1	1	0	0	0	0	0	0	0	0	Both parents	1	a. Yes, by an employer, specify sector/role:	0		a. Yes, by an employer, specify sector/role:	0		b. Below 9th standard , (please specify)	1		b. Below 9th standard (please specify)	1		No (If no, then skip this section)	0
165	IM2022PE0169	20	2002-10-18	Female	1	Malur	Rural	1	No	0	Deceased	0	12 years	12	Alive	1	N/A	999	a. Mother	1	0	0	0	0	0	0	0	0	0	One parent	0	d. Not applicable	999		b. Yes, self-employed; specify sector/role:	1		I don't know	997		I don't know	997		Yes	1	TLD	5	TLD	2008-04-07
166	IM2022PE0170	15	2008-02-06	Female	1	Malur / Kolar	Urban	0	Yes	1	Alive	1	N/A	999	Deceased	0	3 years	3	b. Father, c. Sibling	0	1	1	0	0	0	0	0	0	0	One parent	0	b. Yes, self-employed; specify sector/role:	1	Farming	d. Not applicable	999		b. Below 9th standard , (please specify)	1		d. Completed 12th standard	3		No (If no, then skip this section)	0
167	IM2022PE0171	13	2009-08-18	Female	1	K.G.F	Urban	0	Yes	1	Deceased	0	4 years	4	Deceased	0	9 years	9	c. Sibling, g. Grandparents	0	0	1	0	0	0	1	0	0	0	Grandparents	2	d. Not applicable	999		d. Not applicable	999		d. Completed 12th standard	3		b. Below 9th standard (please specify)	1		No (If no, then skip this section)	0
168	IM2022PE0172	25	1998-06-14	Female	1	Vijayapur	Rural	1	No	0	Deceased	0	20 years	20	Deceased	0	20 years	20	d. Spouse, e. Mother-in-law, f. Father-in-law	0	0	0	1	1	1	0	0	0	0	2nd and 3rd degree relatives	4	d. Not applicable	999		d. Not applicable	999		I don't know	997		I don't know	997		Yes	1	TLD	5	TLD	2023-06-02
169	IM2022PE0173	18	2004-01-24	Female	1	Kolar	Rural	1	Yes	1	Deceased	0	6 years	6	Deceased	0	4 years	4	c. Sibling	0	0	1	0	0	0	0	0	0	0	Non-parents 1st degree relative	3	d. Not applicable	999		d. Not applicable	999		a. No education	0		a. No education	0		No (If no, then skip this section)	0
170	IM2022PE0174	13	2010-09-28	Female	1	Kolar	Rural	1	Yes	1	Alive	1	N/A	999	Alive	1	N/A	999	a. Mother, b. Father	1	1	0	0	0	0	0	0	0	0	Both parents	1	b. Yes, self-employed; specify sector/role:	1		b. Yes, self-employed; specify sector/role:	1		c. Completed 10th standard	2		b. Below 9th standard (please specify)	1		No (If no, then skip this section)	0
171	IM2022PE0175	8	2015-05-01	Female	1	Bengaluru	Urban	0	Yes	1	Deceased	0	4 years	4	Alive	1	N/A	999	a. Mother, c. Sibling	1	0	1	0	0	0	0	0	0	0	One parent	0	d. Not applicable	999		b. Yes, self-employed; specify sector/role:	1	Vegetable Seller	I don't know	997		I don't know	997		No (If no, then skip this section)	0
172	IM2022PE0176	23	2000-09-06	Male	0	Cholangunte -Kolar	Rural	1	No	0	Deceased	0	21 years	21	Deceased	0	21 years	21	d. Spouse, g. Grandparents	0	0	0	1	0	0	1	0	0	0	Non-relative	5	d. Not applicable	999		d. Not applicable	999		I don't know	997		I don't know	997		Yes	1	TLD	5	TLD	2009-07-07
173	IM2022PE0177	13	2010-07-22	Female	1	Taranahalli	Rural	1	Yes	1	Alive	1	N/A	999	Deceased	0	05 years	5	b. Father, c. Sibling	0	1	1	0	0	0	0	0	0	0	One parent	0	b. Yes, self-employed; specify sector/role:	1	Farming	d. Not applicable	999		I don't know	997		I don't know	997		No (If no, then skip this section)	0
174	IM2022PE0178	9	2014-05-22	Female	1	KGF	Urban	0	Yes	1	Deceased	0	2 years	2	Alive	1	N/A	999	a. Mother, c. Sibling	1	0	1	0	0	0	0	0	0	0	One parent	0	d. Not applicable	999		b. Yes, self-employed; specify sector/role:	1	Coolie	I don't know	997		I don't know	997		No (If no, then skip this section)	0
175	IM2022PE0179	18	2004-08-25	Male	0	kolar	Rural	1	No	0	Alive	1	N/A	999	Alive	1	N/A	999	a. Mother, b. Father, c. Sibling, g. Grandparents	1	1	1	0	0	0	1	0	0	0	Both parents	1	c. Not currently employed	2		a. Yes, by an employer, specify sector/role:	0		c. Completed 10th standard	2		b. Below 9th standard (please specify)	1		Yes	1	ALT	5	ALT	2017-04-03
176	IM2022PE0180	11	2011-11-03	Female	1	Chintamani	Urban	0	Yes	1	Deceased	0	4 years	4	Alive	1	N/A	999	a. Mother, c. Sibling	1	0	1	0	0	0	0	0	0	0	One parent	0	d. Not applicable	999		b. Yes, self-employed; specify sector/role:	1	Coolie	I don't know	997		c. Completed 10th standard	2		No (If no, then skip this section)	0
177	IM2022PE0181	24	1998-07-07	Female	1	Bangavadi-Srinivaspura	Rural	1	No	0	Alive	1	N/A	999	Alive	1	N/A	999	a. Mother, b. Father, c. Sibling, d. Spouse	1	1	1	1	0	0	0	0	0	0	Both parents	1	b. Yes, self-employed; specify sector/role:	1		b. Yes, self-employed; specify sector/role:	1		a. No education	0		a. No education	0		Yes	1	TLD	5	TLD	2016-12-09
178	IM2022PE0182	10	2012-09-30	Female	1	Kadahalli	Rural	1	Yes	1	Deceased	0	4 years	4	Alive	1	N/A	999	a. Mother, c. Sibling	1	0	1	0	0	0	0	0	0	0	One parent	0	d. Not applicable	999		b. Yes, self-employed; specify sector/role:	1	Coolie	I don't know	997		I don't know	997		No (If no, then skip this section)	0
179	IM2022PE0184	13	2009-05-09	Female	1	Chintamani	Rural	1	Yes	1	Alive	1	N/A	999	Deceased	0	05 years	5	b. Father, c. Sibling	0	1	1	0	0	0	0	0	0	0	One parent	0	a. Yes, by an employer, specify sector/role:	0	Cooli	d. Not applicable	999		I don't know	997		I don't know	997		No (If no, then skip this section)	0
180	IM2022PE0185	20	2002-02-05	Female	1	Tumkur	Urban	0	No	0	Alive	1	Not with family	999	Alive	1	N/A	999	a. Mother, c. Sibling, d. Spouse	1	0	1	1	0	0	0	0	0	0	One parent	0	d. Not applicable	999		b. Yes, self-employed; specify sector/role:	1		I don't know	997		a. No education	0		No (If no, then skip this section)	0
181	IM2022PE0186	16	2007-12-02	Female	1	Chintamani	Rural	1	Yes	1	Deceased	0	5 years	5	Alive	1	N/A	999	a. Mother, c. Sibling	1	0	1	0	0	0	0	0	0	0	One parent	0	d. Not applicable	999		b. Yes, self-employed; specify sector/role:	1	Helping Nurse	c. Completed 10th standard	2		d. Completed 12th standard	3		No (If no, then skip this section)	0
182	IM2022PE0187	19	2002-11-06	Female	1	KGF	Rural	1	No	0	Alive	1	N/A	999	Alive	1	N/A	999	g. Grandparents, Uncle	0	0	0	0	0	0	1	1	0	0	Grandparents	2	d. Not applicable	999		d. Not applicable	999		a. No education	0		a. No education	0		Yes	1	TLD	5	TLD	2014-07-07
183	IM2022PE0188	20	2003-02-04	Male	0	Vallegarahunahalli	Rural	1	No	0	Deceased	0	15 years	15	Deceased	0	17 years	17	c. Sibling, uncle	0	0	1	0	0	0	0	1	0	0	2nd and 3rd degree relatives	4	d. Not applicable	999		d. Not applicable	999		c. Completed 10th standard	2		d. Completed 12th standard	3		Yes	1	TLD	5	TLD	2007-06-17
184	IM2022PE0189	23	1999-08-11	Female	1	Bijapur	Rural	1	No	0	Deceased	0	22 years	22	Deceased	0	15 years	15	g. Grandparents	0	0	0	0	0	0	1	0	0	0	Grandparents	2	d. Not applicable	999		d. Not applicable	999		a. No education	0		c. Completed 10th standard	2		Yes	1	c. TL+DTG	2		2013-03-11
185	IM2022PE0190	20	2002-08-17	Female	1	Raichur	Rural	1	No	0	Deceased	0	18 years	18	Alive	1	N/A	999	a. Mother, i. Not applicable (if living in care home)	1	0	0	0	0	0	0	0	0	0	One parent	0	d. Not applicable	999		b. Yes, self-employed; specify sector/role:	1		a. No education	0		b. Below 9th standard (please specify)	1		Yes	1	TLD	5	TLD	2008-08-19
186	IM2022PE0191	17	2006-03-11	Male	0	Bengaluru	Urban	0	Yes	1	Deceased	0	5 years	5	Deceased	0	5 years	5	c. Sibling, g. Grandparents	0	0	1	0	0	0	1	0	0	0	Grandparents	2	d. Not applicable	999		d. Not applicable	999		a. No education	0		a. No education	0		Yes	1	TLD	5	TLD	2016-10-28
187	IM2022PE0192	17	2006-02-23	Male	0	Bengaluru	Urban	0	Yes	1	Deceased	0	5 years	5	Deceased	0	5 years	5	e. Mother-in-law, f. Father-in-law, g. Grandparents	0	0	0	0	1	1	1	0	0	0	2nd and 3rd degree relatives	4	d. Not applicable	999		d. Not applicable	999		I don't know	997		I don't know	997		Yes	1	TLD	5	TLD	2015-06-19
188	IM2022PE0193	19	2004-08-12	Male	0	Bidar	Rural	1	Yes	1	Deceased	0	17 years	17	Deceased	0	16 years	16	g. Grandparents	0	0	0	0	0	0	1	0	0	0	Grandparents	2	d. Not applicable	999		d. Not applicable	999		b. Below 9th standard , (please specify)	1		b. Below 9th standard (please specify)	1		Yes	1	AR ZL	5	AR ZL	2017-06-10
189	IM2022PE0194	18	2004-06-04	Female	1	Gulbarga	Rural	1	Yes	1	Deceased	0	05 years	5	Deceased	0	05 years	5	c. Sibling	0	0	1	0	0	0	0	0	0	0	Non-parents 1st degree relative	3	d. Not applicable	999		d. Not applicable	999		I don't know	997		I don't know	997		Yes	1	ABC+DTG	5	ABC+DTG	2015-07-10
190	IM2022PE0195	19	2004-02-22	Female	1	Bengaluru	Urban	0	No	0	Deceased	0	12 years	12	Deceased	0	11 years	11	Uncle	0	0	0	0	0	0	0	1	0	0	2nd and 3rd degree relatives	4	d. Not applicable	999		d. Not applicable	999		I don't know	997		b. Below 9th standard (please specify)	1		Yes	1	TLD	5	TLD
191	IM2022PE0196	18	2004-11-13	Male	0	Bidar	Urban	0	No	0	Deceased	0	19 years	19	Alive	1	N/A	999	a. Mother	1	0	0	0	0	0	0	0	0	0	One parent	0	d. Not applicable	999		b. Yes, self-employed; specify sector/role:	1		e. College degree, specify:	4		c. Completed 10th standard	2		Yes	1	LZ + LR	5	LZ + LR	2017-07-13
192	IM2022PE0197	21	2003-06-15	Male	0	Bijapur	Urban	0	No	0	Deceased	0	19 years	19	Alive	1	N/A	999	a. Mother, c. Sibling, uncle	1	0	1	0	0	0	0	1	0	0	One parent	0	d. Not applicable	999		b. Yes, self-employed; specify sector/role:	1	coolie	a. No education	0		I don't know	997		Yes	1	TLD	5	TLD	2008-03-06
193	IM2022PE0198	21	2002-09-18	Male	0	Bengaluru	Urban	0	No	0	Deceased	0	3 years	3	Alive	1	N/A	999	a. Mother, c. Sibling	1	0	1	0	0	0	0	0	0	0	One parent	0	d. Not applicable	999			2		d. Completed 12th standard	3		b. Below 9th standard (please specify)	1		Yes	1	TLD	5	TLD	2009-06-01
194	IM2022PE0199	20	2002-08-15	Female	1	Raichur	Rural	1	No	0	Deceased	0	15 years	15	Deceased	0	7 years	7	c. Sibling, g. Grandparents	0	0	1	0	0	0	1	0	0	0	Grandparents	2	d. Not applicable	999		d. Not applicable	999		c. Completed 10th standard	2		a. No education	0		Yes	1	ABC+DTG	5	ABC+DTG	2014-06-12
195	IM2022PE0200	19	2003-12-18	Female	1	Bengaluru	Urban	0	No	0	Alive	1	N/A	999	Deceased	0	15 years	15	b. Father, c. Sibling, g. Grandparents	0	1	1	0	0	0	1	0	0	0	One parent	0	a. Yes, by an employer, specify sector/role:	0		d. Not applicable	999		I don't know	997		I don't know	997		Yes	1	TLD	5	TLD	2017-06-15
196	IM2022PE0201	17	2005-03-31	Male	0	Bimamangalam	Rural	1	Yes	1	Deceased	0	5 years	5	Deceased	0	10 years	10	c. Sibling	0	0	1	0	0	0	0	0	0	0	Non-parents 1st degree relative	3	d. Not applicable	999		d. Not applicable	999		b. Below 9th standard , (please specify)	1		b. Below 9th standard (please specify)	1		Yes	1	ZL+DTG	5	ZL+DTG	2018-06-02
197	IM2022PE0202	19	2004-03-21	Female	1	Bengaluru	Urban	0	No	0	Deceased	0	15 years	15	Deceased	0	15 years	15	c. Sibling	0	0	1	0	0	0	0	0	0	0	Non-parents 1st degree relative	3	d. Not applicable	999		d. Not applicable	999		I don't know	997		I don't know	997		Yes	1	AR+ZL	5	AR+ZL	2014-05-04
198	IM2022PE0203	18	2004-06-18	Female	1	Raichur	Urban	0	Yes	1	Deceased	0	14 years	14	Deceased	0	12 years	12	c. Sibling, g. Grandparents	0	0	1	0	0	0	1	0	0	0	Grandparents	2	d. Not applicable	999		d. Not applicable	999		a. No education	0		a. No education	0		Yes	1	ABC DTG	5	ABC DTG	2015-10-03
199	IM2022PE0204	19	2003-06-30	Male	0	Vanimbadi	Urban	0	No	0	Deceased	0	5 years	5	Deceased	0	5 years	5	c. Sibling, e. Mother-in-law, f. Father-in-law	0	0	1	0	1	1	0	0	0	0	2nd and 3rd degree relatives	4	d. Not applicable	999		d. Not applicable	999		b. Below 9th standard , (please specify)	1		d. Completed 12th standard	3		Yes	1	TLD	5	TLD	2011-06-24
200	IM2022PE0205	19	2004-06-01	Female	1	HAveri	Rural	1	No	0	Deceased	0	4 Months	4	Deceased	0	5 Years	5	c. Sibling, g. Grandparents	0	0	1	0	0	0	1	0	0	0	Grandparents	2	d. Not applicable	999		d. Not applicable	999		d. Completed 12th standard	3		b. Below 9th standard (please specify)	1		Yes	1	AL+DDG	5	AL+DDG	2011-07-16
201	IM2022PE0206	19	2004-03-08	Male	0	Krishnagiri	Rural	1	Yes	1	Deceased	0	13 years	13	Deceased	0	10 years	10	c. Sibling, Uncle	0	0	1	0	0	0	0	1	0	0	2nd and 3rd degree relatives	4	d. Not applicable	999		d. Not applicable	999		b. Below 9th standard , (please specify)	1	7th Std	b. Below 9th standard (please specify)	1	7th Std	Yes	1	TLD	5	TLD	2009-02-19
202	IM2022PE0207	22	2002-07-21	Male	0	Batticute	Rural	1	No	0	Deceased	0	10 years	10	Deceased	0	8 years	8	g. Grandparents	0	0	0	0	0	0	1	0	0	0	Grandparents	2	d. Not applicable	999		d. Not applicable	999		a. No education	0		a. No education	0		Yes	1	TLD	5	TLD	2017-06-01
203	IM2022PE0208	20	2003-05-21	Female	1	Bittagadanahalli	Rural	1	No	0	Deceased	0	20 years	20	Alive	1	N/A	999	a. Mother	1	0	0	0	0	0	0	0	0	0	One parent	0	d. Not applicable	999		b. Yes, self-employed; specify sector/role:	1		a. No education	0		a. No education	0		Yes	1	LZ+LR	5	LZ+LR
204	IM2022PE0209	17	2005-11-16	Male	0	Shivamoga	Urban	0	Yes	1	Deceased	0	5 years	5	Deceased	0	5 years	5	c. Sibling, Aunty and Uncle	0	0	1	0	0	0	0	1	1	0	2nd and 3rd degree relatives	4	d. Not applicable	999		d. Not applicable	999		I don't know	997		I don't know	997		Yes	1	ABC	5	ABC	2015-06-29
205	IM2022PE0210	22	2000-10-11	Female	1	Havali	Rural	1	No	0	Deceased	0	20 years	20	Alive	1	N/A	999	a. Mother, c. Sibling	1	0	1	0	0	0	0	0	0	0	One parent	0	d. Not applicable	999		d. Not applicable	999		a. No education	0		c. Completed 10th standard	2		Yes	1	TLD	5	TLD
206	IM2022PE0211	19	2004-04-21	Female	1	Belgaum	Urban	0	No	0	Deceased	0	5 years	5	Deceased	0	5 years	5	d. Spouse, e. Mother-in-law, f. Father-in-law	0	0	0	1	1	1	0	0	0	0	2nd and 3rd degree relatives	4	d. Not applicable	999		d. Not applicable	999		I don't know	997		I don't know	997		Yes	1	TLD	5	TLD	2012-01-27
207	IM2022PE0212	18	2004-07-08	Male	0	Bagalkot	Urban	0	No	0	Deceased	0	5 years	5	Deceased	0	5 years	5	c. Sibling, e. Mother-in-law, g. Grandparents	0	0	1	0	1	0	1	0	0	0	2nd and 3rd degree relatives	4	d. Not applicable	999		d. Not applicable	999		d. Completed 12th standard	3		c. Completed 10th standard	2		No (If no, then skip this section)	0
208	IM2022PE0213	21	2002-03-20	Male	0	Bengaluru	Urban	0	No	0	Deceased	0	15 years	15	Deceased	0	15 years	15	c. Sibling, e. Mother-in-law, f. Father-in-law	0	0	1	0	1	1	0	0	0	0	2nd and 3rd degree relatives	4	d. Not applicable	999		d. Not applicable	999		I don't know	997		I don't know	997		Yes	1	AL AR	5	AL AR	2009-08-04
209	IM2022PE0214	17	2005-12-17	Male	0	Bidar	Urban	0	Yes	1	Deceased	0	5 years	5	Alive	1	N/A	999	a. Mother, c. Sibling, g. Grandparents	1	0	1	0	0	0	1	0	0	0	One parent	0	d. Not applicable	999			2		b. Below 9th standard , (please specify)	1		c. Completed 10th standard	2		Yes	1	ABC DTG	5	ABC DTG	2008-07-14
210	IM2022PE0215	20	2003-06-20	Female	1	Bengaluru	Urban	0	No	0	Deceased	0	15 years	15	Deceased	0	15 years	15	N/A	0	0	0	0	0	0	0	0	0	0			d. Not applicable	999		d. Not applicable	999		I don't know	997		I don't know	997		Yes	1	ABC/DTG	5	ABC/DTG	2014-05-07
211	IM2022PE0216	18	2004-03-05	Female	1	Shimoga	Urban	0	Yes	1	Deceased	0	10 years	10	Deceased	0	10 years	10	g. Grandparents	0	0	0	0	0	0	1	0	0	0	Grandparents	2	d. Not applicable	999		d. Not applicable	999		I don't know	997		I don't know	997		Yes	1	TLD	5	TLD	2014-01-18
212	IM2022PE0217	20	2003-10-12	Male	0	Krishnagri	Rural	1	Yes	1	Deceased	0	15 years	15	Alive	1	N/A	999	a. Mother, c. Sibling	1	0	1	0	0	0	0	0	0	0	One parent	0	d. Not applicable	999		b. Yes, self-employed; specify sector/role:	1		a. No education	0		a. No education	0		Yes	1	TLD	5	TLD	2011-06-01
213	IM2022PE0218	17	2005-10-30	Male	0	Tumkur	Rural	1	Yes	1	Deceased	0	10 years	10	Deceased	0	5 years	5	c. Sibling, e. Mother-in-law, f. Father-in-law, g. Grandparents	0	0	1	0	1	1	1	0	0	0	2nd and 3rd degree relatives	4	d. Not applicable	999		d. Not applicable	999		I don't know	997		I don't know	997		Yes	1	TLD	5	TLD	2018-07-09
214	IM2022PE0219	17	2005-06-04	Female	1	Bidar	Urban	0	Yes	1	Deceased	0	10 years	10	Alive	1	N/A	999	a. Mother, c. Sibling	1	0	1	0	0	0	0	0	0	0	One parent	0	d. Not applicable	999		b. Yes, self-employed; specify sector/role:	1		I don't know	997		a. No education	0		Yes	1	ARTL	5	ARTL	2011-06-14
215	IM2022PE0220	16	2006-07-20	Female	1	Bagalkot	Urban	0	No	0	Deceased	0	17 years	17	Deceased	0	5 years	5	c. Sibling, g. Grandparents	0	0	1	0	0	0	1	0	0	0	Grandparents	2	b. Yes, self-employed; specify sector/role:	1		d. Not applicable	999		a. No education	0		c. Completed 10th standard	2		Yes	1	TLD	5	TLD	2008-03-11
216	IM2022PE0221	24	1998-10-22	Male	0	Belgaum	Rural	1	No	0	Deceased	0	20 years	20	Deceased	0	20 years	20	c. Sibling, g. Grandparents	0	0	1	0	0	0	1	0	0	0	Grandparents	2	d. Not applicable	999		d. Not applicable	999		I don't know	997		I don't know	997		Yes	1	AR DTG	5	AR DTG	2007-06-01
217	IM2022PE0222	19	2003-12-26	Male	0	Belgaum	Urban	0	No	0	Deceased	0	05 years	5	Alive	1	N/A	999	a. Mother, c. Sibling, Uncle and Aunty	1	0	1	0	0	0	0	1	1	0	One parent	0	d. Not applicable	999		a. Yes, by an employer, specify sector/role:	0		a. No education	0		a. No education	0		Yes	1	TLD	5	TLD	2011-05-21
218	IM2022PE0223	18	2004-06-16	Male	0	Humnabad	Rural	1	No	0	Deceased	0	10 years	10	Deceased	0	10 years	10	c. Sibling, Uncle and Aunty	0	0	1	0	0	0	0	1	1	0	2nd and 3rd degree relatives	4	d. Not applicable	999		d. Not applicable	999		I don't know	997		I don't know	997		Yes	1	TLD	5	TLD	2014-03-28
219	IM2022PE0224	18	2004-09-19	Male	0	Kodati Gate	Urban	0	No	0	Alive	1	N/A	999	Alive	1	N/A	999	a. Mother, b. Father, c. Sibling	1	1	1	0	0	0	0	0	0	0	Both parents	1	a. Yes, by an employer, specify sector/role:	0		a. Yes, by an employer, specify sector/role:	0	Housemaid	b. Below 9th standard , (please specify)	1	5th Std	c. Completed 10th standard	2		Yes	1	AL	5	AL	2010-02-25
220	IM2022PE0225	19	2003-12-25	Female	1	Belgaum	Rural	1	No	0	Deceased	0	12 years	12	Deceased	0	17 years	17	c. Sibling, g. Grandparents	0	0	1	0	0	0	1	0	0	0	Grandparents	2	d. Not applicable	999		d. Not applicable	999		I don't know	997		b. Below 9th standard (please specify)	1		Yes	1	ABC	5	ABC	2014-05-23
221	IM2022PE0226	22	2000-08-03	Female	1	Gokak	Rural	1	No	0	Deceased	0	16 years	16	Deceased	0	20 years	20	Mother elder sister	0	0	0	0	0	0	0	0	1	0	2nd and 3rd degree relatives	4	d. Not applicable	999		d. Not applicable	999		d. Completed 12th standard	3		d. Completed 12th standard	3		Yes	1	a. TLE	0		2017-05-11
222	IM2022PE0227	17	2005-04-30	Male	0	Bengaluru	Urban	0	Yes	1	Deceased	0	15 years	15	Alive	1	N/A	999	a. Mother	1	0	0	0	0	0	0	0	0	0	One parent	0	d. Not applicable	999		a. Yes, by an employer, specify sector/role:	0	House maid	I don't know	997		a. No education	0		Yes	1	ZL+DTG	5	ZL+DTG	2016-07-28
223	IM2022PE0228	17	2006-01-01	Male	0	Manthal-Basavakalyan	Rural	1	Yes	1	Deceased	0	10 years	10	Deceased	0	10 years	10	c. Sibling, g. Grandparents	0	0	1	0	0	0	1	0	0	0	Grandparents	2	d. Not applicable	999		d. Not applicable	999		a. No education	0		a. No education	0		Yes	1	Abc+Btc	5	Abc+Btc	2014-05-24
224	IM2022PE0229	17	2005-04-05	Male	0	Bijapur	Rural	1	Yes	1	Alive	1	N/A	999	Deceased	0	18 years	18	b. Father, c. Sibling	0	1	1	0	0	0	0	0	0	0	One parent	0	b. Yes, self-employed; specify sector/role:	1		d. Not applicable	999		a. No education	0		a. No education	0		Yes	1	a. TLE	0		2007-10-31
225	IM2022PE0230	18	2004-07-12	Male	0	Basavakalyan	Rural	1	Yes	1	Deceased	0	05 years	5	Alive	1	N/A	999	a. Mother, g. Grandparents	1	0	0	0	0	0	1	0	0	0	One parent	0	d. Not applicable	999		b. Yes, self-employed; specify sector/role:	1	Coolie	I don't know	997		I don't know	997		Yes	1	Al+DTG	5	Al+DTG	2015-05-12
226	IM2022PE0231	16	2006-06-07	Male	0	Madikeri	Rural	1	Yes	1	Deceased	0	05 years	5	Deceased	0	05 years	5	c. Sibling, g. Grandparents	0	0	1	0	0	0	1	0	0	0	Grandparents	2	d. Not applicable	999		d. Not applicable	999		I don't know	997		I don't know	997		Yes	1	TLD	5	TLD	2009-05-22
227	IM2022PE0232	19	2003-08-20	Male	0	Bidar	Rural	1	No	0	Deceased	0	18 years	18	Alive	1	N/A	999	a. Mother	1	0	0	0	0	0	0	0	0	0	One parent	0	d. Not applicable	999		a. Yes, by an employer, specify sector/role:	0		a. No education	0		a. No education	0		Yes	1	a. TLE	0		2004-09-06
228	IM2022PE0233	18	2004-02-16	Male	0	bidar	Urban	0	Yes	1	Deceased	0	5 years	5	Deceased	0	5 years	5	c. Sibling, e. Mother-in-law, f. Father-in-law, g. Grandparents	0	0	1	0	1	1	1	0	0	0	2nd and 3rd degree relatives	4	d. Not applicable	999		d. Not applicable	999		I don't know	997		I don't know	997		Yes	1	d. TL+ATV/r	3		2013-06-11
229	IM2022PE0234	19	2004-01-10	Female	1	Kolar	Rural	1	Yes	1	Deceased	0	19 years	19	Alive	1	N/A	999	a. Mother, c. Sibling	1	0	1	0	0	0	0	0	0	0	One parent	0	d. Not applicable	999		b. Yes, self-employed; specify sector/role:	1		c. Completed 10th standard	2		b. Below 9th standard (please specify)	1	4th Std	Yes	1	TLD	5	TLD	2011-06-15
230	IM2022PE0235	20	2001-01-01	Female	1	Raichur	Rural	1	Yes	1	Deceased	0	20 years	20	Deceased	0	15 years	15	g. Grandparents, Uncle	0	0	0	0	0	0	1	1	0	0	Grandparents	2	d. Not applicable	999		d. Not applicable	999		I don't know	997		I don't know	997		Yes	1	TLD	5	TLD	2017-06-20
231	IM2022PE0236	21	2003-04-15	Male	0	Belgaum	Urban	0	Yes	1	Deceased	0	6 years	6	Deceased	0	4 years	4	e. Mother-in-law	0	0	0	0	1	0	0	0	0	0	2nd and 3rd degree relatives	4	d. Not applicable	999		d. Not applicable	999		I don't know	997		I don't know	997		Yes	1	TLD	5	TLD	2016-08-04
232	IM2022PE0237	16	2007-02-26	Male	0	Shivamogga	Rural	1	No	0	Deceased	0	5 years	5	Alive	1	N/A	999	a. Mother	1	0	0	0	0	0	0	0	0	0	One parent	0	d. Not applicable	999		b. Yes, self-employed; specify sector/role:	1		a. No education	0		b. Below 9th standard (please specify)	1		Yes	1	a. TLE	0		2017-06-18
233	IM2022PE0238	19	2004-03-16	Female	1	Krishnagri	Rural	1	No	0	Deceased	0	9 years	9	Deceased	0	17 years	17	c. Sibling, g. Grandparents	0	0	1	0	0	0	1	0	0	0	Grandparents	2	d. Not applicable	999		d. Not applicable	999		c. Completed 10th standard	2		c. Completed 10th standard	2		Yes	1	TLD	5	TLD
234	IM2022PE0239	21	2001-08-25	Female	1	Chithamomi	Rural	1	No	0	Alive	1	N/A	999	Alive	1	N/A	999	a. Mother, b. Father, c. Sibling	1	1	1	0	0	0	0	0	0	0	Both parents	1	a. Yes, by an employer, specify sector/role:	0		a. Yes, by an employer, specify sector/role:	0		d. Completed 12th standard	3		c. Completed 10th standard	2		Yes	1	a. TLE	0		2014-10-17
235	IM2022PE0240	22	2002-04-10	Female	1	Bijapur	Rural	1	No	0	Deceased	0	16 years	16	Deceased	0	6 years	6	c. Sibling, g. Grandparents	0	0	1	0	0	0	1	0	0	0	Grandparents	2	d. Not applicable	999		d. Not applicable	999		a. No education	0		a. No education	0		Yes	1	TLD	5	TLD	2017-06-19
236	IM2022PE0241	20	2003-02-27	Male	0	Mudalgi	Rural	1	No	0	Alive	1	N/A	999	Alive	1	N/A	999	a. Mother, b. Father, c. Sibling	1	1	1	0	0	0	0	0	0	0	Both parents	1	b. Yes, self-employed; specify sector/role:	1	Farming	b. Yes, self-employed; specify sector/role:	1	Farming	a. No education	0		a. No education	0		Yes	1	tld	5	tld	2007-06-01
237	IM2022PE0242	18	2003-10-27	Female	1	Kolar	Rural	1	No	0	Alive	1	N/A	999	Deceased	0	7 years	7	b. Father, Uncle	0	1	0	0	0	0	0	1	0	0	One parent	0	c. Not currently employed	2		d. Not applicable	999		e. College degree, specify:	4		b. Below 9th standard (please specify)	1	9th Std	Yes	1	TLD	5	TLD	2009-11-26
238	IM2022PE0243	19	2004-04-11	Male	0	Kundapura	Rural	1	No	0	Deceased	0	9 years	9	Alive	1	N/A	999	a. Mother	1	0	0	0	0	0	0	0	0	0	One parent	0	d. Not applicable	999		c. Not currently employed	2		b. Below 9th standard , (please specify)	1	6th Std	a. No education	0		Yes	1	TLD	5	TLD	2007-07-16
239	IM2022PE0244	18	2004-08-23	Female	1	Thirthalli	Rural	1	No	0	Deceased	0	13 years	13	Deceased	0	6 years	6	c. Sibling	0	0	1	0	0	0	0	0	0	0	Non-parents 1st degree relative	3	d. Not applicable	999		d. Not applicable	999		a. No education	0		c. Completed 10th standard	2		Yes	1	TLD	5	TLD	2015-06-11
240	IM2022PE0245	20	2003-01-24	Male	0	Krishnagiri	Rural	1	Yes	1	Deceased	0	20 years	20	Deceased	0	20 year	20	i. Not applicable (if living in care home)	0	0	0	0	0	0	0	0	0	0			d. Not applicable	999		d. Not applicable	999		I don't know	997		I don't know	997		Yes	1	TLD	5	TLD	2009-02-06
241	IM2022PE0246	10	2004-10-05	Female	1	Chitradurga	Rural	1	No	0	Deceased	0	12 Years	12	Alive	1	N/A	999	a. Mother	1	0	0	0	0	0	0	0	0	0	One parent	0	d. Not applicable	999		b. Yes, self-employed; specify sector/role:	1	Coolie	a. No education	0		a. No education	0		Yes	1	TLD	5	TLD	2014-08-08
242	IM2022PE0247	19	2004-04-11	Male	0	Kolar	Rural	1	No	0	Deceased	0	15 years	15	Deceased	0	6 years	6	c. Sibling, g. Grandparents	0	0	1	0	0	0	1	0	0	0	Grandparents	2	d. Not applicable	999		d. Not applicable	999		I don't know	997		d. Completed 12th standard	3		Yes	1	a. TLE	0		2008-11-25
243	IM2022PE0248	22	2001-04-23	Male	0	KGF	Rural	1	No	0	Deceased	0	13 years	13	Alive	1	N/A	999	a. Mother, c. Sibling	1	0	1	0	0	0	0	0	0	0	One parent	0	d. Not applicable	999		a. Yes, by an employer, specify sector/role:	0		c. Completed 10th standard	2		d. Completed 12th standard	3		Yes	1	TLD	5	TLD	2017-07-13
244	IM2022PE0249	18	2005-06-01	Male	0	Humnabad	Rural	1	Yes	1	Deceased	0	5 years	5	Alive	1	N/A	999	a. Mother, c. Sibling, Uncle	1	0	1	0	0	0	0	1	0	0	One parent	0	d. Not applicable	999		b. Yes, self-employed; specify sector/role:	1		I don't know	997		b. Below 9th standard (please specify)	1	4th Std	Yes	1	TLD	5	TLD	2017-07-13
245	IM2022PE0250	17	2006-03-01	Male	0	Hosakote	Rural	1	Yes	1	Alive	1	N/A	999	Alive	1	N/A	999	a. Mother, b. Father, c. Sibling	1	1	1	0	0	0	0	0	0	0	Both parents	1	a. Yes, by an employer, specify sector/role:	0		a. Yes, by an employer, specify sector/role:	0		b. Below 9th standard , (please specify)	1	8th	b. Below 9th standard (please specify)	1	7th Std	Yes	1	ABC	5	ABC
246	IM2022PE0251	19	2003-06-10	Female	1	Krishnagiri	Rural	1	No	0	Deceased	0	18 years	18	Alive	1	N/A	999	a. Mother	1	0	0	0	0	0	0	0	0	0	One parent	0	d. Not applicable	999		b. Yes, self-employed; specify sector/role:	1		a. No education	0		a. No education	0		Yes	1	a. TLE	0		2007-08-01
247	IM2022PE0252	21	2001-12-13	Female	1	Davangere	Urban	0	No	0	Deceased	0	15 years	15	Deceased	0	15 years	15	c. Sibling, e. Mother-in-law, f. Father-in-law	0	0	1	0	1	1	0	0	0	0	2nd and 3rd degree relatives	4	d. Not applicable	999		d. Not applicable	999		a. No education	0		d. Completed 12th standard	3		Yes	1	TLD	5	TLD	2008-05-09
248	IM2022PE0253	19	2004-02-27	Male	0	Srinivaspura	Rural	1	No	0	Deceased	0	Participant doesn't know	997	Alive	1	N/A	999	a. Mother, c. Sibling, Uncle	1	0	1	0	0	0	0	1	0	0	One parent	0	d. Not applicable	999		d. Not applicable	999		I don't know	997		I don't know	997		Yes	1	TLD	5	TLD
249	IM2022PE0254	17	2005-10-26	Male	0	Chittraduraga	Rural	1	Yes	1	Deceased	0	14 years	14	Alive	1	N/A	999	a. Mother, c. Sibling, g. Grandparents	1	0	1	0	0	0	1	0	0	0	One parent	0	d. Not applicable	999		a. Yes, by an employer, specify sector/role:	0		a. No education	0		d. Completed 12th standard	3		Yes	1	a. TLE	0		2010-10-01
250	IM2022PE0255	17	2005-12-05	Female	1	Kolar	Rural	1	Yes	1	Deceased	0	8 years	8	Alive	1	N/A	999	a. Mother, g. Grandparents	1	0	0	0	0	0	1	0	0	0	One parent	0	d. Not applicable	999		a. Yes, by an employer, specify sector/role:	0		a. No education	0		a. No education	0		Yes	1	AL and DTG	5	AL and DTG	2009-05-06
251	IM2022PE0256	20	2003-01-18	Male	0	Shimuga	Rural	1	No	0	Deceased	0	15 years	15	Deceased	0	13 years	13	c. Sibling, g. Grandparents	0	0	1	0	0	0	1	0	0	0	Grandparents	2	d. Not applicable	999		d. Not applicable	999		a. No education	0		a. No education	0		Yes	1	a. TLE	0		2010-07-14
252	IM2022PE0257	19	2004-01-01	Female	1	KGF	Rural	1	No	0	Deceased	0	12 years	12	Alive	1	N/A	999	a. Mother, c. Sibling, g. Grandparents	1	0	1	0	0	0	1	0	0	0	One parent	0	d. Not applicable	999		a. Yes, by an employer, specify sector/role:	0		a. No education	0		b. Below 9th standard (please specify)	1	below 3rd std	Yes	1	a. TLE	0		2016-03-08
																																																	1900-02-06
[truncated: 138 more columns]
